# Supplementary material for: Molecular response to the non-lytic peptide bac7 (1–35) triggers disruption of Klebsiella pneumoniae biofilm
Source: PLoS Pathog. 2025 Dec 1;21(12):e1013437. doi: 10.1371/journal.ppat.1013437 (PMC12677791; doi:10.1371/journal.ppat.1013437)
Supplement: S1 Data — (XLSM) [file ppat.1013437.s025.xlsm]

## Sheet: 2581 Differentially Expressed G
Locustag	Gene	Description	FeatureType	logFC	PValue	FDR	Control1	Control2	Control3	Bac7treat1	Bac7treat3
KP1_RS00005	mioC	FMN-binding protein MioC	CDS	2.51349	8.94237e-12	1.54064e-10	113.667	102.647	118.822	626.103	649.234
KP1_RS00015	asnA	aspartate--ammonia ligase	CDS	1.61452	2.38398e-08	1.03735e-07	36.7446	41.9186	35.7372	106.456	127.326
KP1_RS00020	viaA	ATPase RavA stimulator ViaA	CDS	-1.70962	7.78307e-08	2.95634e-07	79.9099	67.3564	64.3105	23.2052	19.9152
KP1_RS00025	ravA	ATPase RavA	CDS	-1.30191	3.61016e-07	1.17991e-06	118.752	106.23	129.938	44.3463	51.5835
KP1_RS00065	mdtD	multidrug transporter subunit MdtD	CDS	-3.15816	1.32283e-11	2.0585e-10	187.474	166.779	189.555	21.579	19.001
KP1_RS00070		FadR/GntR family transcriptional regulator	CDS	-1.18806	0.0335624	0.0433713	122.503	103.722	234.021	65.9253	68.4951
KP1_RS00125	polA	DNA polymerase I	CDS	-1.7821	7.84537e-10	5.6637e-09	539.853	499.978	478.088	149.802	144.434
KP1_RS00130	yihA	ribosome biogenesis GTP-binding protein YihA/YsxC	CDS	2.08776	4.78648e-10	3.79146e-09	53.6547	44.3669	53.9352	208.096	222.266
KP1_RS00145	glnG	nitrogen regulation protein NR(I)	CDS	-2.18419	2.37139e-09	1.43533e-08	99.4265	90.1072	79.9558	20.0778	19.4581
KP1_RS00150	glnL	nitrogen regulation protein NR(II)	CDS	-2.50864	6.15685e-10	4.64072e-09	91.8614	84.733	77.3208	15.762	13.9733
KP1_RS00155	glnA	glutamate--ammonia ligase	CDS	-2.43302	9.75971e-09	4.78464e-08	900.433	767.493	659.162	127.097	160.235
KP1_RS00165	typA	ribosome-dependent GTPase TypA	CDS	-1.06883	1.15972e-07	4.26086e-07	2167.55	2123.46	1829.6	972.242	972.97
KP1_RS00190		alpha/beta hydrolase	CDS	1.18598	2.8676e-06	7.46938e-06	38.8424	40.7841	52.2883	91.5699	108.195
KP1_RS00195		CopG family transcriptional regulator	CDS	1.53626	1.23114e-05	2.81604e-05	8.70935	6.74759	6.42281	17.2006	25.2694
KP1_RS00200		type II toxin-antitoxin system VapC family toxin	CDS	1.66477	5.71375e-09	3.03894e-08	40.8132	36.425	37.3017	115.838	126.347
KP1_RS00205	fdhE	formate dehydrogenase accessory protein FdhE	CDS	-2.57703	4.88391e-11	5.71844e-10	475.009	512.936	419.624	77.8719	79.3994
KP1_RS00210	fdoI	formate dehydrogenase cytochrome b556 subunit	CDS	-3.91109	1.89846e-13	1.06485e-11	697.829	707.541	641.787	45.7849	44.9234
KP1_RS00215	fdxH	formate dehydrogenase subunit beta	CDS	-4.21673	1.60002e-13	9.53592e-12	1059.17	1100.81	1017.6	61.9223	51.9753
KP1_RS00220	fdnG	formate dehydrogenase-N subunit alpha	CDS	-2.47507	1.45562e-12	3.96718e-11	5786.32	5762.8	5526.91	1020.4	1027.1
KP1_RS00230	fdhD	formate dehydrogenase accessory sulfurtransferase FdhD	CDS	2.33523	4.0399e-10	3.29197e-09	53.7818	63.0571	74.8505	321.183	322.952
KP1_RS00235		DUF1471 domain-containing protein	CDS	2.13782	6.74388e-06	1.63316e-05	1.78001	1.79139	3.29375	9.19452	10.5779
KP1_RS00240		6-phosphofructokinase	CDS	-2.65314	6.46069e-08	2.49331e-07	14.3037	13.316	14.1631	2.00153	2.41594
KP1_RS00245		PTS sugar transporter subunit IIB	CDS	-2.79007	0.0016898	0.00266391	1.39858	1.19426	0.823438	0.0625477	0.261182
KP1_RS00250		PTS sugar transporter subunit IIC	CDS	-1.76932	2.25071e-06	5.99526e-06	13.6044	15.2866	15.563	4.81618	3.85244
KP1_RS00275		AzlD domain-containing protein	CDS	1.78593	3.12261e-07	1.03245e-06	10.8072	10.1512	12.4339	32.4623	44.1398
KP1_RS00280		AzlC family ABC transporter permease	CDS	1.29243	6.98081e-05	0.000139087	7.56506	7.16558	4.6936	16.3875	15.6056
KP1_RS00295		alpha-galactosidase	CDS	-1.41621	5.97752e-08	2.33109e-07	102.923	98.7656	107.047	40.7811	36.3044
KP1_RS00300		MFS transporter	CDS	-3.32204	1.00108e-10	1.03854e-09	63.8262	54.4584	58.2994	5.87949	5.8766
KP1_RS00305	rhaM	L-rhamnose mutarotase	CDS	-1.24158	0.00187955	0.00294382	3.94146	3.28422	3.70547	1.4386	1.63239
KP1_RS00335	rhaD	rhamnulose-1-phosphate aldolase	CDS	-1.65237	7.32269e-05	0.00014507	5.84862	6.15046	4.85828	1.81388	1.76298
KP1_RS00350	rhaS	HTH-type transcriptional activator RhaS	CDS	1.27089	0.000249241	0.000448466	5.2129	4.41877	5.68172	15.3242	9.20668
KP1_RS00390	fieF	CDF family cation-efflux transporter FieF	CDS	1.3058	2.74835e-08	1.17224e-07	106.356	107.364	103.588	280.589	242.443
KP1_RS00400	rraA	ribonuclease E activity regulator RraA	CDS	2.11292	1.02719e-10	1.05653e-09	135.917	130.234	128.703	519.834	619.002
KP1_RS00410	hslU	HslU--HslV peptidase ATPase subunit	CDS	-4.12106	4.52603e-13	1.8822e-11	285.311	266.44	248.761	15.6369	15.018
KP1_RS00415	hslV	ATP-dependent protease subunit HslV	CDS	-2.2874	2.26134e-10	1.99971e-09	128.034	122.77	119.481	24.7064	25.8571
KP1_RS00425	cytR	DNA-binding transcriptional regulator CytR	CDS	-1.00998	5.78667e-06	1.41916e-05	56.8969	55.593	53.4411	26.145	28.7954
KP1_RS00440	rpmE	50S ribosomal protein L31	CDS	3.42971	2.08217e-12	5.17751e-11	79.6556	80.1351	85.9669	761.831	1003.2
KP1_RS00445	metJ	met regulon transcriptional regulator MetJ	CDS	1.07045	5.49883e-06	1.35132e-05	27.8445	28.2443	26.9264	51.727	64.5773
KP1_RS00465		bifunctional UDP-sugar hydrolase/5'-nucleotidase	CDS	1.65876	5.06151e-07	1.58139e-06	6.86577	7.46415	7.41094	22.0168	23.7676
KP1_RS00470		carboxymuconolactone decarboxylase family protein	CDS	1.26393	0.017427	0.0234826	2.41573	1.13455	4.44656	5.31656	7.11722
KP1_RS00480	metF	methylenetetrahydrofolate reductase	CDS	-1.18196	1.20898e-05	2.77117e-05	27.0816	25.3781	24.2091	11.9466	10.5779
KP1_RS00485		DMT family transporter	CDS	1.99801	7.77234e-09	3.93429e-08	13.7951	13.6146	12.2692	51.1015	54.783
KP1_RS00510	ppc	phosphoenolpyruvate carboxylase	CDS	-2.70396	5.0132e-12	1.0424e-10	593.38	616.538	584.641	92.4456	91.1527
KP1_RS00515	argE	acetylornithine deacetylase	CDS	-1.65589	4.31288e-08	1.73958e-07	106.038	111.664	136.855	37.2785	37.6756
KP1_RS00520	argC	N-acetyl-gamma-glutamyl-phosphate reductase	CDS	-1.031	5.01467e-06	1.24503e-05	105.339	108.678	87.4491	52.1648	46.2293
KP1_RS00525	argB	acetylglutamate kinase	CDS	-1.10832	3.01662e-07	1.00291e-06	145.262	159.792	151.183	68.8651	72.2169
KP1_RS00530	argH	argininosuccinate lyase	CDS	-2.10318	4.61424e-10	3.66706e-09	205.719	210.489	181.65	46.2853	46.4905
KP1_RS00540	sthA	Si-specific NAD(P)(+) transhydrogenase	CDS	-1.64196	5.36723e-09	2.88324e-08	659.114	614.508	763.08	218.479	216.52
KP1_RS00550		YijD family membrane protein	CDS	1.2208	1.6117e-07	5.68335e-07	97.3922	79.1199	86.2963	197.213	211.166
KP1_RS00555	trmA	tRNA (uridine(54)-C5)-methyltransferase TrmA	CDS	1.40502	9.12477e-08	3.42818e-07	31.8495	33.5588	29.3144	87.9421	79.4647
KP1_RS00565	murI	glutamate racemase	CDS	-1.05368	6.55912e-07	1.97757e-06	219.132	197.113	234.68	104.455	104.538
KP1_RS00610		DUF413 domain-containing protein	CDS	1.7562	1.58317e-08	7.21172e-08	20.4702	18.5111	21.4917	65.8002	70.2581
KP1_RS00615		YifB family Mg chelatase-like AAA ATPase	CDS	-1.04698	0.000177402	0.000325518	17.1644	13.7937	17.8686	7.88101	7.83547
KP1_RS00625	ilvG	acetolactate synthase 2 catalytic subunit	CDS	-1.27598	8.06952e-08	3.06273e-07	182.006	203.682	204.789	84.6271	77.8976
KP1_RS00630	ilvM	acetolactate synthase 2 small subunit	CDS	-2.87101	1.33853e-07	4.8187e-07	12.3965	11.1664	13.175	1.3135	2.02416
KP1_RS00635	ilvE	branched-chain-amino-acid transaminase	CDS	-2.35502	7.101e-11	7.75005e-10	237.632	219.326	221.422	45.1595	43.2257
KP1_RS00640	ilvD	dihydroxy-acid dehydratase	CDS	-2.9667	6.18036e-12	1.22189e-10	327.014	339.768	303.766	42.4699	40.2874
KP1_RS00645	ilvA	threonine ammonia-lyase, biosynthetic	CDS	-2.16688	4.29419e-10	3.45253e-09	175.776	183.618	157.277	38.9047	37.8062
KP1_RS00655	ilvC	ketol-acid reductoisomerase	CDS	-1.01329	4.53005e-07	1.4358e-06	234.199	214.49	219.117	108.708	111.851
KP1_RS00660	ppiC	peptidylprolyl isomerase PpiC	CDS	1.55645	8.76749e-08	3.31201e-07	24.5388	22.3924	22.6445	61.547	74.9593
KP1_RS00665	ppiC	peptidylprolyl isomerase PpiC	CDS	1.55528	8.40959e-07	2.45717e-06	8.51864	9.49439	7.905	24.9565	25.9876
KP1_RS00670	rep	DNA helicase Rep	CDS	1.15006	1.25328e-07	4.56288e-07	100.253	87.5395	91.8133	209.973	203.722
KP1_RS00675		DUF554 domain-containing protein	CDS	2.18132	0.0003937	0.000686626	0.572147	0.358279	0.576406	1.75134	2.80771
KP1_RS00680		amidohydrolase family protein	CDS	-2.32218	2.10621e-05	4.61205e-05	5.91219	3.82164	5.76406	1.06331	0.979434
KP1_RS00685		LysR family transcriptional regulator	CDS	-4.05077	1.16961e-09	8.00313e-09	23.0766	18.4514	22.4799	1.18841	1.37121
KP1_RS00690	gppA	guanosine-5'-triphosphate,3'-diphosphate diphosphatase	CDS	-3.67524	1.0109e-12	3.06009e-11	334.643	351.412	307.719	26.7079	25.1388
KP1_RS00700	trxA	thioredoxin TrxA	CDS	1.76933	1.18475e-09	8.09522e-09	221.739	184.573	207.342	652.123	742.411
KP1_RS00715	wzzE	ECA polysaccharide chain length modulation protein	CDS	-1.09689	3.80616e-07	1.2331e-06	177.684	167.675	155.794	79.5607	76.657
KP1_RS00720	wecB	UDP-N-acetylglucosamine 2-epimerase (non-hydrolyzing)	CDS	-1.87183	2.76692e-09	1.63574e-08	247.04	284.712	234.186	73.1183	66.4056
KP1_RS00725	wecC	UDP-N-acetyl-D-mannosamine dehydrogenase	CDS	-2.56865	2.26205e-11	3.05663e-10	400.948	396.973	358.195	65.9253	63.9897
KP1_RS00730	rffG	dTDP-glucose 4,6-dehydratase	CDS	-3.48022	2.60446e-12	6.21975e-11	272.279	269.486	244.232	22.0794	24.8776
KP1_RS00735	rfbA	glucose-1-phosphate thymidylyltransferase RfbA	CDS	-3.0794	1.35535e-11	2.10232e-10	211.758	211.026	192.19	22.3921	26.1182
KP1_RS00740	rffC	dTDP-4-amino-4,6-dideoxy-D-galactose acyltransferase	CDS	-2.06127	1.27254e-05	2.89699e-05	22.5045	30.8717	41.5836	8.56904	6.52956
KP1_RS00745	rffA	dTDP-4-amino-4,6-dideoxygalactose transaminase	CDS	-3.79962	6.32324e-12	1.24503e-10	281.814	310.508	265.394	23.2052	17.8257
KP1_RS00750	wzxE	lipid III flippase WzxE	CDS	-3.03899	7.43707e-11	8.02604e-10	188.554	211.026	178.933	26.3951	20.5028
KP1_RS00755		TDP-N-acetylfucosamine:lipid II N-acetylfucosaminyltransferase	CDS	-3.30694	3.01859e-11	3.802e-10	72.8534	77.3285	79.7088	7.50573	7.96606
KP1_RS00760	wzyE	ECA oligosaccharide polymerase	CDS	-3.79167	2.55618e-11	3.33271e-10	77.4306	79.1797	65.2163	5.31656	5.35424
KP1_RS00765	rffM	lipopolysaccharide N-acetylmannosaminouronosyltransferase	CDS	-3.03411	1.89198e-10	1.73846e-09	62.3005	64.7888	65.9574	8.63159	7.05192
KP1_RS00800	hemY	protoheme IX biogenesis protein HemY	CDS	-3.46719	6.50799e-11	7.21713e-10	231.656	317.674	312.577	26.2075	25.7265
KP1_RS00805	hemX	uroporphyrinogen-III C-methyltransferase	CDS	-1.92548	2.43929e-10	2.13172e-09	349.709	351.054	356.796	91.695	93.8951
KP1_RS00810	hemD	uroporphyrinogen-III synthase	CDS	-1.11974	6.85419e-07	2.05626e-06	134.01	123.009	112.482	55.73	57.656
KP1_RS00825	cyaA	class I adenylate cyclase	CDS	-1.22241	2.3109e-08	1.00976e-07	1426.81	1337.16	1262.17	549.232	601.111
KP1_RS00830	cyaY	iron donor protein CyaY	CDS	2.6111	4.03791e-10	3.29197e-09	9.47222	10.2707	9.88125	56.8559	63.9244
KP1_RS00850	xerC	tyrosine recombinase XerC	CDS	-1.22915	1.15011e-07	4.23845e-07	120.723	120.203	124.257	53.3532	50.4735
KP1_RS00855	yigB	5-amino-6-(5-phospho-D-ribitylamino)uracil phosphatase YigB	CDS	-2.98993	1.63475e-11	2.37532e-10	140.367	127.607	136.444	17.1381	16.781
KP1_RS00860	uvrD	DNA helicase II	CDS	-1.00439	3.16548e-06	8.16155e-06	235.343	261.484	206.518	124.22	109.566
KP1_RS00870	corA	magnesium/cobalt transporter CorA	CDS	2.32146	1.79768e-11	2.55059e-10	80.9906	73.9249	76.6621	386.42	385.309
KP1_RS00920		carboxylate/amino acid/amine transporter	CDS	1.17251	6.85416e-05	0.000136856	9.53579	6.86701	9.46953	18.0137	20.764
KP1_RS00935		dienelactone hydrolase family protein	CDS	-1.93284	1.31079e-08	6.15701e-08	151.746	146.715	175.886	46.9108	35.8473
KP1_RS00945	rmuC	DNA recombination protein RmuC	CDS	1.3048	3.76076e-08	1.53615e-07	57.8505	54.0404	53.7705	137.292	135.619
KP1_RS01000	fre	NAD(P)H-flavin reductase	CDS	-1.03427	2.66629e-07	8.95694e-07	267.447	263.992	253.701	130.662	124.91
KP1_RS01010	fadB	fatty acid oxidation complex subunit alpha FadB	CDS	-1.76551	1.63496e-05	3.65311e-05	242.209	228.463	362.148	84.6271	78.5506
KP1_RS01015	pepQ	Xaa-Pro dipeptidase	CDS	-2.04152	3.8145e-10	3.15629e-09	471.004	415.006	411.307	109.584	100.49
KP1_RS01020		IMPACT family protein	CDS	-1.10988	2.20458e-06	5.87888e-06	77.2399	92.2568	77.8149	39.9055	36.5002
KP1_RS01100	secE	preprotein translocase subunit SecE	CDS	1.41297	1.7442e-09	1.10857e-08	335.978	329.676	319.247	887.427	861.118
KP1_RS01110	rplK	50S ribosomal protein L11	CDS	2.14424	1.44474e-11	2.19165e-10	613.85	593.668	531.694	2607.3	2518.84
KP1_RS01115	rplA	50S ribosomal protein L1	CDS	1.77654	1.81947e-10	1.68144e-09	1723.37	1816.65	1505.24	5906.63	5617.51
KP1_RS01120	rplJ	50S ribosomal protein L10	CDS	3.10165	1.29321e-13	8.31789e-12	1413.08	1484.83	1286.7	12456.9	11491.4
KP1_RS01125	rplL	50S ribosomal protein L7/L12	CDS	2.4716	4.36288e-12	9.27362e-11	515.505	433.1	489.04	2627.88	2687.89
KP1_RS01130	rpoB	DNA-directed RNA polymerase subunit beta	CDS	-2.47975	1.93708e-12	4.95864e-11	6513.64	6437.5	5991.58	1136.05	1127.92
KP1_RS01135	rpoC	DNA-directed RNA polymerase subunit beta'	CDS	-4.16703	1.14585e-14	1.47437e-12	6023.44	5910.71	5557.79	326.186	322.952
KP1_RS01140	dcuB	anaerobic C4-dicarboxylate transporter DcuB	CDS	1.67742	3.03043e-08	1.28123e-07	102.478	74.8206	78.556	263.639	282.142
KP1_RS01165	thiH	2-iminoacetate synthase ThiH	CDS	-3.52808	2.87102e-10	2.46e-09	44.6911	59.7729	52.7824	4.50344	4.57069
KP1_RS01170	thiG	thiazole synthase	CDS	-2.90011	6.59882e-07	1.98548e-06	12.1422	22.5119	19.8449	2.68955	2.15475
KP1_RS01175	thiS	sulfur carrier protein ThiS	CDS	-2.48649	0.000772808	0.00128686	2.79716	1.97053	1.72922	0.625477	0.130591
KP1_RS01180	thiF	thiazole biosynthesis adenylyltransferase ThiF	CDS	-2.7071	2.16337e-07	7.43313e-07	14.6851	22.5716	22.9739	3.37758	2.74242
KP1_RS01185	thiE	thiamine phosphate synthase	CDS	-3.07301	1.5616e-08	7.14723e-08	26.7002	22.273	21.9858	3.37758	2.22005
KP1_RS01195		Rsd/AlgQ family anti-sigma factor	CDS	-2.41842	3.87956e-08	1.58066e-07	148.186	109.335	169.052	26.9581	26.1835
KP1_RS01215		YjaG family protein	CDS	1.00689	2.10427e-06	5.64573e-06	58.9947	51.9505	60.1933	107.082	122.103
KP1_RS01240	zraS	two-component system sensor histidine kinase ZraS	CDS	1.70458	1.04288e-07	3.88783e-07	18.3087	25.1392	19.9272	72.1175	65.818
KP1_RS01250	purD	phosphoribosylamine--glycine ligase	CDS	-2.86673	1.76671e-09	1.11845e-08	528.918	714.946	515.06	84.6271	76.1347
KP1_RS01255	purH	bifunctional phosphoribosylaminoimidazolecarboxamide formyltransferase/IMP cyclohydrolase	CDS	-1.06404	7.74024e-05	0.000152653	632.286	595.758	421.188	272.458	253.543
KP1_RS01295	aceB	malate synthase A	CDS	-3.08772	2.19318e-09	1.34093e-08	155.37	121.755	185.438	17.9512	18.2828
KP1_RS01300	aceA	isocitrate lyase	CDS	-2.25977	1.45732e-07	5.20211e-07	28.7981	23.4076	34.8314	6.06713	6.00719
KP1_RS01315	metH	methionine synthase	CDS	-3.12574	2.07597e-12	5.17751e-11	658.796	636.423	686.418	71.5546	79.7912
KP1_RS01340	panS	ketopantoate/pantoate/pantothenate transporter PanS	CDS	-2.00348	1.05532e-06	3.01769e-06	18.3723	14.2714	20.1742	4.56598	4.17892
KP1_RS01350	pgi	glucose-6-phosphate isomerase	CDS	-1.59918	3.10389e-09	1.79352e-08	1330.24	1256.78	1098.14	394.551	416.39
KP1_RS01385	psiE	phosphate-starvation-inducible protein PsiE	CDS	1.43916	1.12983e-06	3.18916e-06	12.7144	10.5095	11.2811	30.0229	32.3866
KP1_RS01390	malG	maltose ABC transporter permease MalG	CDS	-1.41881	1.45398e-05	3.27146e-05	14.3037	16.66	15.8923	6.50496	5.15835
KP1_RS01395	malF	maltose ABC transporter permease MalF	CDS	-2.49201	1.08361e-05	2.50592e-05	86.9028	62.3405	113.799	13.8856	17.238
KP1_RS01400	malE	maltose/maltodextrin ABC transporter substrate-binding protein MalE	CDS	-2.66183	0.000372362	0.000652717	310.485	247.093	404.637	64.6118	36.6308
KP1_RS01405	malK	maltose/maltodextrin ABC transporter ATP-binding protein MalK	CDS	-2.65626	0.00065866	0.00110633	325.743	250.974	451.985	68.2396	40.418
KP1_RS01410		maltoporin	CDS	-3.54798	5.98992e-06	1.4638e-05	156.323	114.948	207.012	15.5744	11.6226
KP1_RS01415	malM	maltose operon protein MalM	CDS	-1.55801	5.48602e-06	1.35023e-05	24.5388	19.8845	27.0088	7.06789	9.07609
KP1_RS01420	ubiC	chorismate lyase	CDS	2.16049	5.29629e-07	1.64622e-06	38.9696	52.4879	62.746	250.504	208.293
KP1_RS01425	ubiA	4-hydroxybenzoate octaprenyltransferase	CDS	1.47899	1.3801e-07	4.95357e-07	79.6556	112.261	99.4713	281.277	260.268
KP1_RS01430	plsB	glycerol-3-phosphate 1-O-acyltransferase PlsB	CDS	-1.29516	2.55812e-08	1.09985e-07	571.575	565.185	528.894	239.433	213.06
KP1_RS01435		diacylglycerol kinase	CDS	1.15097	2.17782e-05	4.75376e-05	21.0423	14.988	21.08	39.6553	44.7275
KP1_RS01440	lexA	transcriptional repressor LexA	CDS	3.06677	2.85618e-13	1.33769e-11	164.461	156.747	174.239	1393.25	1373.75
KP1_RS01445	dinF	MATE family efflux transporter DinF	CDS	3.38227	1.85292e-12	4.85786e-11	40.7496	49.3231	50.4767	515.331	461.183
KP1_RS01460	zur	zinc uptake transcriptional repressor Zur	CDS	1.76203	3.08135e-08	1.29707e-07	53.7818	42.1575	58.5464	161.999	186.876
KP1_RS01470		cupin domain-containing protein	CDS	-1.0667	2.78645e-05	5.95917e-05	34.456	30.8717	39.1133	17.5759	15.6056
KP1_RS01480	pspG	envelope stress response protein PspG	CDS	3.21088	1.24927e-10	1.22535e-09	4.70432	4.65763	4.44656	42.7201	42.7686
KP1_RS01485		quinone oxidoreductase	CDS	-2.90084	8.67215e-11	9.13416e-10	143.1	165.405	142.537	18.2014	22.0699
KP1_RS01495	alr	alanine racemase	CDS	-2.54026	1.76556e-09	1.11845e-08	100.38	137.161	107.788	20.7658	18.8051
KP1_RS01500	tyrB	aromatic amino acid transaminase	CDS	-1.90708	6.02798e-09	3.17456e-08	249.901	252.587	319.988	75.8704	70.2581
KP1_RS01520	uvrA	excinuclease ABC subunit UvrA	CDS	-1.22075	3.04351e-08	1.28405e-07	656.444	735.726	676.701	298.54	293.243
KP1_RS01525	ssb1	single-stranded DNA-binding protein SSB1	CDS	1.40974	3.27e-08	1.36326e-07	61.2198	53.921	63.9811	152.554	164.545
KP1_RS01585		ribonuclease Z	CDS	1.39639	0.000171592	0.000315818	2.47931	2.44824	2.05859	5.56675	6.79074
KP1_RS01590		ABC transporter ATP-binding protein	CDS	2.96467	3.06316e-06	7.92741e-06	1.08072	0.597132	0.576406	7.25554	4.70128
KP1_RS01600		ABC transporter permease subunit	CDS	1.51821	8.38392e-05	0.000163542	2.0343	2.80652	2.55266	6.25477	7.90077
KP1_RS01610		YjcB family protein	CDS	3.56577	9.84063e-12	1.66566e-10	9.85365	12.1218	9.05782	118.778	127.457
KP1_RS01615		EAL domain-containing protein	CDS	1.19183	1.85927e-06	5.03035e-06	35.6003	33.6782	28.0792	68.74	79.7912
KP1_RS01630		glutathione S-transferase	CDS	-1.16913	2.84462e-06	7.42558e-06	43.6739	45.382	44.8774	21.0786	18.6092
KP1_RS01640		Na+/H+ antiporter	CDS	-1.92576	3.46949e-10	2.90066e-09	243.671	247.272	250.49	65.1122	64.9691
KP1_RS01650		CidA/LrgA family protein	CDS	1.65946	6.64883e-05	0.000132866	2.22502	2.08996	2.22328	5.37911	8.42313
KP1_RS01655		LrgB family protein	CDS	1.32766	0.000154278	0.000287018	5.34004	3.10508	4.28188	10.7582	10.5126
KP1_RS01690	actP	cation/acetate symporter ActP	CDS	-1.09353	0.0019598	0.00306255	16.4651	16.5405	29.232	10.6331	8.68431
KP1_RS01695		DUF485 domain-containing protein	CDS	-2.31907	0.00351963	0.00525589	6.8022	7.58357	19.1861	2.00153	2.41594
KP1_RS01705	acs	acetate--CoA ligase	CDS	-4.40608	0.000124323	0.000235652	755.807	670.459	1310.75	45.8475	40.1568
KP1_RS01720		tetratricopeptide repeat protein	CDS	1.29063	4.85283e-07	1.52409e-06	26.1916	26.5724	31.5377	67.3639	69.9316
KP1_RS01725		formate dehydrogenase H subunit alpha, selenocysteine-containing	CDS	-2.84018	1.07934e-12	3.234e-11	6370.42	5881.81	5561.66	810.931	847.472
KP1_RS01745		carbohydrate kinase family protein	CDS	-3.3826	7.50954e-12	1.37746e-10	125.3	130.234	141.796	12.3219	13.0591
KP1_RS01750		ABC transporter substrate-binding protein	CDS	-2.50405	1.7579e-09	1.1158e-08	46.3439	44.4266	43.5599	8.06866	7.70488
KP1_RS01775	phnP	phosphonate metabolism protein PhnP	CDS	-1.77604	1.22329e-05	2.8004e-05	9.40864	7.46415	9.14016	2.68955	2.35064
KP1_RS01780	phnN	ribose 1,5-bisphosphokinase	CDS	-1.35389	0.000940866	0.00154642	7.05648	8.24042	10.2106	4.44089	2.15475
KP1_RS01820	phnF	phosphonate metabolism transcriptional regulator PhnF	CDS	1.29338	0.00301443	0.00455421	1.20787	1.13455	1.15281	3.37758	2.35064
KP1_RS01840	proP	glycine betaine/L-proline transporter ProP	CDS	-2.51975	1.09191e-11	1.8101e-10	720.461	696.315	664.185	119.153	122.756
KP1_RS01875	cbpM	chaperone modulator CbpM	CDS	-3.61177	1.53897e-10	1.4643e-09	55.8161	65.8636	75.6739	5.19146	5.55013
KP1_RS01880	cbpA	curved DNA-binding protein	CDS	-3.88319	5.32035e-13	2.13341e-11	440.744	417.992	382.24	27.3334	28.7301
KP1_RS01890		TerC family protein	CDS	1.29231	5.05747e-05	0.000103291	4.89504	4.0605	4.19953	11.0709	10.4473
KP1_RS01925		LuxR C-terminal-related transcriptional regulator	CDS	4.45913	2.11563e-09	1.29845e-08	0.826435	0.477705	0.905782	14.1358	17.9563
KP1_RS01935		PerC family transcriptional regulator	CDS	2.71439	5.7803e-07	1.77719e-06	1.65287	1.49283	1.07047	7.69337	11.1003
KP1_RS01960		transcriptional regulator	CDS	-3.30435	1.39761e-11	2.14715e-10	259.501	220.103	264.982	23.2052	27.0324
KP1_RS01970	cutA	divalent cation tolerance protein CutA	CDS	1.072	1.26038e-05	2.88019e-05	46.9161	32.4242	38.8663	78.56	87.1043
KP1_RS01975		anaerobic C4-dicarboxylate transporter	CDS	-3.93672	7.43496e-13	2.47354e-11	327.586	312.718	282.11	19.3898	20.764
KP1_RS01980	aspA	aspartate ammonia-lyase	CDS	-1.70923	1.30732e-09	8.68665e-09	4088.12	3346.8	3996.31	1122.36	1208.23
KP1_RS01990	fxsA	FxsA family protein	CDS	-1.01668	4.29814e-05	8.89882e-05	37.5074	33.5588	32.4434	18.952	15.1486
KP1_RS02005		co-chaperone GroES	CDS	-3.46214	1.57372e-11	2.32781e-10	197.772	156.269	183.297	15.3867	17.1074
KP1_RS02010	groL	chaperonin GroEL	CDS	-5.18263	9.09998e-15	1.42404e-12	1864.37	1727.2	1705.83	45.7224	51.5182
KP1_RS02020		YjeJ family protein	CDS	1.06243	0.00288673	0.00438049	2.73359	1.97053	3.12906	4.81618	6.00719
KP1_RS02030		HlyD family secretion protein	CDS	2.00486	0.000664616	0.00111594	0.381432	0.477705	0.905782	2.31427	2.28535
KP1_RS02055		fimbrial protein	CDS	1.85626	7.52862e-05	0.000148906	1.46215	1.43312	0.988125	4.12815	5.41953
KP1_RS02060		winged helix-turn-helix domain-containing protein	CDS	1.89778	0.000240426	0.000433252	1.71644	0.955411	3.04672	7.31809	6.46426
KP1_RS02070	efp	elongation factor P	CDS	1.36898	1.20775e-08	5.76346e-08	139.477	131.548	125.245	324.498	358.016
KP1_RS02075		entericidin A/B family lipoprotein	CDS	2.51005	6.2669e-08	2.42629e-07	2.67002	2.56767	3.54078	16.8253	16.2586
KP1_RS02080	ecnB	lipoprotein toxin entericidin B	CDS	-2.16173	2.13009e-08	9.40984e-08	110.107	80.4933	111.493	21.016	23.9635
KP1_RS02090		lipocalin family protein	CDS	-2.6841	2.10855e-09	1.29575e-08	84.9957	76.6717	99.2243	15.3867	11.6226
KP1_RS02100	frdC	fumarate reductase subunit FrdC	CDS	-1.92309	1.88767e-09	1.17692e-08	356.13	299.76	295.779	79.7484	87.5614
KP1_RS02105	frdB	fumarate reductase iron-sulfur protein	CDS	-3.24373	8.34104e-12	1.45869e-10	1161.78	969.981	912.451	101.953	112.308
KP1_RS02110	frdA	fumarate reductase (quinol) flavoprotein subunit	CDS	-1.92312	1.93673e-10	1.77283e-09	1293.12	1281.27	1148.78	339.509	314.986
KP1_RS02115	epmA	elongation factor P--(R)-beta-lysine ligase	CDS	1.87136	2.42328e-09	1.4649e-08	24.6659	27.5875	25.9383	93.1336	97.6822
KP1_RS02125	mscM	miniconductance mechanosensitive channel MscM	CDS	-2.112	2.35607e-10	2.06649e-09	223.837	239.927	217.47	53.666	51.3876
KP1_RS02130	asd	archaetidylserine decarboxylase	CDS	1.24	2.47304e-08	1.06708e-07	166.304	161.942	149.372	370.032	382.24
KP1_RS02135	rsgA	small ribosomal subunit biogenesis GTPase RsgA	CDS	1.76658	7.67688e-10	5.56055e-09	126.063	121.875	139.737	418.82	460.269
KP1_RS02140	orn	oligoribonuclease	CDS	1.32797	5.43859e-08	2.14169e-07	39.1603	38.1567	38.8663	96.261	98.2046
KP1_RS02190	mutL	DNA mismatch repair endonuclease MutL	CDS	-1.82923	7.57695e-09	3.85561e-08	246.532	301.731	278.734	85.19	69.9316
KP1_RS02215	hflC	protease modulator HflC	CDS	-1.89899	7.86625e-10	5.6637e-09	910.986	890.741	753.528	223.17	233.628
KP1_RS02220		hypothetical protein	CDS	1.31658	0.00055725	0.00094654	3.6236	5.73246	2.71734	9.25707	11.1003
KP1_RS02230		DUF2065 domain-containing protein	CDS	1.1335	6.88258e-06	1.66341e-05	25.6195	23.5867	20.0919	46.8483	54.7177
KP1_RS02245	rnr	ribonuclease R	CDS	-1.18762	2.29083e-08	1.00197e-07	1495.85	1635.84	1544.03	720.112	648.385
KP1_RS02250	rlmB	23S rRNA (guanosine(2251)-2'-O)-methyltransferase RlmB	CDS	-1.58986	7.23752e-09	3.70242e-08	190.08	209.116	183.462	63.1732	65.8833
KP1_RS02255		isovaleryl-CoA dehydrogenase	CDS	-1.92759	2.48489e-08	1.07028e-07	113.476	129.16	159.912	34.9016	35.5861
KP1_RS02285	ulaA	PTS ascorbate transporter subunit IIC	CDS	-1.06313	0.000335129	0.000591967	12.5872	13.9729	10.2106	5.69184	6.07249
KP1_RS02300	ulaD	3-keto-L-gulonate-6-phosphate decarboxylase UlaD	CDS	-1.10249	0.000422156	0.000731757	12.2058	12.9578	9.14016	4.87872	5.81131
KP1_RS02305		L-ribulose-5-phosphate 3-epimerase	CDS	-1.00304	5.84237e-05	0.000117481	21.8052	22.6313	21.9858	11.5713	10.5126
KP1_RS02320		DUF1471 domain-containing protein	CDS	-1.25933	0.00110532	0.00179955	4.64075	5.73246	6.91688	2.81465	1.95887
KP1_RS02325	rpsF	30S ribosomal protein S6	CDS	2.42726	4.41094e-12	9.33262e-11	723.512	835.566	711.944	4139.35	4004.77
KP1_RS02330	priB	primosomal replication protein N	CDS	2.48274	1.14327e-12	3.37066e-11	530.571	490.245	519.342	2929.92	2809.21
KP1_RS02335	rpsR	30S ribosomal protein S18	CDS	2.3398	1.05218e-11	1.75631e-10	146.406	149.581	143.278	705.288	777.409
KP1_RS02340	rplI	50S ribosomal protein L9	CDS	1.96335	6.2199e-11	6.94556e-10	452.696	494.007	425.882	1843.78	1725.11
KP1_RS02345		LysM-like peptidoglycan-binding domain-containing protein	CDS	1.11402	1.64539e-06	4.49453e-06	138.015	127.189	160.735	272.833	341.496
KP1_RS02355	cycA	D-serine/D-alanine/glycine transporter	CDS	-1.01187	0.00130435	0.00209949	484.799	451.312	722.978	262.888	285.407
KP1_RS02360	ytfE	iron-sulfur cluster repair protein YtfE	CDS	-1.4799	0.000152989	0.00028484	9.47222	7.04615	8.48141	2.31427	3.65655
KP1_RS02370		AraC family transcriptional regulator	CDS	-2.11288	1.37897e-08	6.4148e-08	53.1461	53.2641	64.8869	13.8856	12.4715
KP1_RS02425	tamB	autotransporter assembly complex protein TamB	CDS	-2.46732	2.69648e-11	3.47803e-10	459.434	494.903	442.68	86.0031	82.403
KP1_RS02435		hypothetical protein	CDS	1.94303	2.50937e-06	6.61848e-06	5.46719	3.28422	5.51703	16.7002	19.654
KP1_RS02440	ppa	inorganic diphosphatase	CDS	1.13978	5.50262e-07	1.70376e-06	167.957	140.207	148.383	300.104	370.618
KP1_RS02445		galactofuranose ABC transporter, galactofuranose-binding protein YtfQ	CDS	-1.79123	5.36794e-07	1.66741e-06	33.2481	24.8407	27.5852	8.00611	8.48843
KP1_RS02470	fbp	class 1 fructose-bisphosphatase	CDS	-1.61556	1.88835e-09	1.17692e-08	1307.87	1244.48	1098.96	397.866	396.54
KP1_RS02525		DUF4312 family protein	CDS	-1.52101	0.00189798	0.00297076	5.78505	5.61304	3.12906	1.12586	2.28535
KP1_RS02530		DUF4311 domain-containing protein	CDS	-1.73334	9.48289e-06	2.22281e-05	25.4288	26.9306	16.2217	7.25554	6.52956
KP1_RS02535		DUF4310 family protein	CDS	-3.37612	2.3848e-08	1.03735e-07	17.4823	18.9888	21.4094	2.37681	1.30591
KP1_RS02540		amidohydrolase/deacetylase family metallohydrolase	CDS	-2.95922	8.14218e-09	4.11718e-08	21.7416	25.4975	28.2439	3.44013	3.0036
KP1_RS02545		DgaE family pyridoxal phosphate-dependent ammonia lyase	CDS	-2.99785	1.392e-08	6.46918e-08	34.456	42.5158	27.7499	4.75363	3.98303
KP1_RS02550		KDGP aldolase family protein	CDS	-3.82193	2.51895e-10	2.1934e-09	31.5317	34.9322	35.6549	2.12662	2.67712
KP1_RS02555		lactonase family protein	CDS	-1.71535	9.3752e-08	3.51679e-07	39.8596	42.2769	38.1252	11.9466	12.4715
KP1_RS02560		PRD domain-containing protein	CDS	-1.05415	8.06341e-06	1.91333e-05	54.799	61.624	52.6177	29.2723	25.0082
KP1_RS02570		type II toxin-antitoxin system RelE/ParE family toxin	CDS	1.24182	1.27582e-05	2.90173e-05	10.4894	9.37497	9.55188	20.7033	25.7265
KP1_RS02575	nrdG	anaerobic ribonucleoside-triphosphate reductase-activating protein	CDS	-1.85645	6.12716e-07	1.86482e-06	58.4862	52.1893	38.2075	14.6362	12.7979
KP1_RS02580	nrdD	anaerobic ribonucleoside-triphosphate reductase	CDS	-1.15009	1.49871e-06	4.12659e-06	506.859	453.82	376.311	212.787	188.9
KP1_RS02590		MurR/RpiR family transcriptional regulator	CDS	-1.62767	2.21176e-05	4.82129e-05	14.4944	17.9139	24.2091	5.44165	6.72545
KP1_RS02615	treC	alpha,alpha-phosphotrehalase	CDS	-2.73736	1.47303e-10	1.41835e-09	95.485	89.8683	91.8957	12.6972	15.018
KP1_RS02620	treB	PTS trehalose transporter subunit IIBC	CDS	-1.04726	1.87044e-06	5.0549e-06	94.15	88.0769	102.93	47.5988	44.3357
KP1_RS02630	mgtA	magnesium-translocating P-type ATPase	CDS	2.57588	3.2978e-13	1.50081e-11	1397.37	1465.9	1506.81	8579.36	8791.07
KP1_RS02640	pyrI	aspartate carbamoyltransferase regulatory subunit	CDS	-4.49751	1.75533e-11	2.5022e-10	74.5699	71.2378	57.97	3.12739	2.87301
KP1_RS02645	pyrB	aspartate carbamoyltransferase	CDS	-5.32726	1.90067e-12	4.95613e-11	64.9069	64.7888	59.6992	1.62624	1.5018
KP1_RS02655	argF	ornithine carbamoyltransferase	CDS	-1.36444	2.8391e-05	6.06279e-05	16.9737	16.1823	14.8219	5.19146	7.24781
KP1_RS02675		valine--tRNA ligase	CDS	-2.30139	2.26336e-10	1.99971e-09	1000.56	1002.4	802.193	195.399	184.003
KP1_RS02680	holC	DNA polymerase III subunit chi	CDS	-1.86294	6.20062e-07	1.88599e-06	44.5003	61.624	46.1125	16.0122	11.8838
KP1_RS02685	pepA	leucyl aminopeptidase	CDS	-1.36884	1.03471e-08	5.02663e-08	534.576	577.785	564.137	225.297	207.444
KP1_RS02690	lptF	LPS export ABC transporter permease LptF	CDS	1.06455	1.22446e-07	4.48163e-07	182.96	198.188	200.919	395.427	416.129
KP1_RS02700		DUF853 domain-containing protein	CDS	-1.30068	4.6579e-08	1.86008e-07	192.432	208.757	186.92	80.8117	78.3547
KP1_RS02740		MurR/RpiR family transcriptional regulator	CDS	-1.00284	1.06648e-06	3.0388e-06	128.352	135.131	142.784	69.3654	65.7527
KP1_RS02755	iolD	3D-(3,5/4)-trihydroxycyclohexane-1,2-dione acylhydrolase (decyclizing)	CDS	-1.73964	4.42954e-08	1.78365e-07	84.1692	98.8253	97.8244	31.2739	24.747
KP1_RS02760		Gfo/Idh/MocA family oxidoreductase	CDS	-3.50777	4.9175e-11	5.74383e-10	93.1329	102.826	87.1197	9.31961	7.24781
KP1_RS02765		sugar phosphate isomerase/epimerase	CDS	-4.25036	2.04609e-11	2.82818e-10	73.8706	73.6263	60.9344	3.31503	3.98303
KP1_RS02770	iolE	myo-inosose-2 dehydratase	CDS	-4.38529	2.91817e-12	6.83362e-11	78.8928	80.2545	73.6153	3.69032	3.72185
KP1_RS02775		ABC transporter substrate-binding protein	CDS	-1.3579	0.000699527	0.00116927	7.50149	6.15046	5.02297	1.87643	3.0036
KP1_RS02780		ABC transporter ATP-binding protein	CDS	-1.52004	0.0180198	0.0242205	1.01715	1.19426	0.823438	0.312739	0.391774
KP1_RS02795		sugar ABC transporter permease	CDS	-1.24748	0.0149137	0.0203231	1.46215	1.49283	1.89391	0.750573	0.58766
KP1_RS02800		NAD(P)-dependent alcohol dehydrogenase	CDS	-3.60584	5.79328e-12	1.16445e-10	296.881	377.865	365.524	28.0214	28.9259
KP1_RS02820		tyrosine-type recombinase/integrase	CDS	-1.13539	1.45608e-06	4.02069e-06	70.692	69.8047	62.993	29.5225	32.256
KP1_RS02825		restriction endonuclease	CDS	-1.18599	5.24604e-05	0.000106735	27.7174	22.9896	26.35	9.25707	13.3203
KP1_RS02850		hypothetical protein	CDS	2.43584	2.09071e-07	7.20914e-07	2.35216	2.50795	3.54078	13.7605	16.2586
KP1_RS02860		hypothetical protein	CDS	1.82074	9.42218e-10	6.64511e-09	52.2561	49.1439	53.6058	173.32	191.643
KP1_RS02865		RES family NAD+ phosphorylase	CDS	1.9376	2.86787e-09	1.67661e-08	38.1432	30.6926	38.7016	140.357	133.987
KP1_RS02875		zincin-like metallopeptidase domain-containing protein	CDS	2.12794	0.000110987	0.000212136	1.01715	0.537418	0.65875	3.18993	3.33008
KP1_RS02890		conjugal transfer protein TraG N-terminal domain-containing protein	CDS	1.57394	0.00160605	0.00253687	0.572147	1.3734	1.3175	3.00229	3.46067
KP1_RS02895		integrating conjugative element protein	CDS	1.97948	7.0447e-06	1.69664e-05	1.5893	2.2691	1.72922	7.44318	7.3784
KP1_RS02900		TIGR03756 family integrating conjugative element protein	CDS	4.03642	2.46231e-11	3.26324e-10	2.41573	2.62738	2.38797	40.1556	41.5933
KP1_RS02905		tyrosine-type DNA invertase	CDS	3.04007	7.53392e-07	2.23516e-06	1.08072	0.537418	1.3175	7.63082	8.16195
KP1_RS02910		fimbrial protein	CDS	1.41356	0.00153442	0.00243328	1.78001	1.55254	1.3175	2.93974	5.41953
KP1_RS02915		molecular chaperone	CDS	1.46488	0.00121919	0.00197361	0.890007	1.85111	1.89391	4.56598	3.91774
KP1_RS02920		fimbria/pilus outer membrane usher protein	CDS	1.0443	0.000500809	0.000856097	4.13218	4.29935	5.35235	8.94433	9.92493
KP1_RS02930		ParB/Srx family N-terminal domain-containing protein	CDS	1.90328	2.05112e-08	9.11365e-08	13.7315	12.6592	11.4458	46.8483	47.7311
KP1_RS02945		PTS glucitol/sorbitol transporter subunit IIA	CDS	1.00664	0.0171174	0.0230913	1.71644	1.07484	1.23516	3.18993	2.22005
KP1_RS02955		helix-turn-helix transcriptional regulator	CDS	1.8192	0.0118528	0.0163553	0.508575	0.179139	0.329375	1.68879	0.718252
KP1_RS02970		antiviral reverse transcriptase Drt2	CDS	2.57915	1.26288e-06	3.53987e-06	18.2451	10.7484	19.5978	85.7529	106.889
KP1_RS02985		TIGR03752 family integrating conjugative element protein	CDS	-1.03631	0.0198139	0.0264771	1.78001	2.80652	3.37609	1.25095	1.30591
KP1_RS02990		TIGR03749 family integrating conjugative element protein	CDS	-1.14951	0.0152081	0.0207009	1.84359	1.91082	2.96438	0.875668	1.11003
KP1_RS03020		hypothetical protein	CDS	-1.056	5.08279e-07	1.58496e-06	350.027	293.729	333.904	155.369	158.081
KP1_RS03025		AAA domain-containing protein	CDS	-1.95132	7.64534e-10	5.55439e-09	987.717	799.022	894.006	221.044	241.071
KP1_RS03070		DNA topoisomerase III	CDS	3.74582	5.12639e-11	5.93038e-10	9.7265	10.0915	11.3634	112.899	165.459
KP1_RS03115		DNA cytosine methyltransferase	CDS	1.1374	1.81117e-07	6.31292e-07	179.082	164.749	198.943	380.353	415.411
KP1_RS03125		ATP phosphoribosyltransferase regulatory subunit	CDS	-1.67119	8.2443e-07	2.4118e-06	564.01	385.628	505.426	140.607	163.957
KP1_RS03155		hypothetical protein	CDS	1.96516	3.98663e-05	8.31094e-05	1.46215	1.31369	1.97625	4.81618	7.4437
KP1_RS03185		glycosyltransferase	CDS	-1.90258	5.02856e-09	2.7134e-08	378.634	289.43	334.974	84.7522	94.091
KP1_RS03190		polysaccharide pyruvyl transferase family protein	CDS	-2.08067	5.00814e-06	1.24468e-05	26.3823	19.6456	31.5377	4.75363	7.4437
KP1_RS03195		transposase	CDS	4.01485	6.70604e-10	4.95405e-09	3.94146	2.14967	2.22328	44.0336	46.4252
KP1_RS03210		MFS transporter	CDS	1.40101	2.32971e-05	5.04648e-05	9.15436	8.89726	14.4925	28.2716	28.5995
KP1_RS03215	xylA	xylose isomerase	CDS	1.51092	0.00039542	0.000688383	2.35216	1.85111	2.96438	8.56904	4.89717
KP1_RS03225		carbohydrate porin	CDS	1.98135	0.000149701	0.000279257	1.65287	1.31369	0.576406	5.25401	4.3748
KP1_RS03230		DUF523 and DUF1722 domain-containing protein	CDS	-1.73611	4.00725e-07	1.29132e-06	24.6659	29.0803	29.9731	8.63159	8.09665
KP1_RS03235		DUF3833 domain-containing protein	CDS	-2.14519	3.41218e-06	8.7462e-06	13.0958	13.4355	15.3159	2.18917	4.11362
KP1_RS03240		hypothetical protein	CDS	-1.62563	0.00712669	0.0101533	1.14429	2.44824	3.04672	0.813121	0.58766
KP1_RS03250		cyclopropane-fatty-acyl-phospholipid synthase family protein	CDS	-1.59557	1.14493e-06	3.22613e-06	22.8859	24.6615	28.1616	8.56904	8.09665
KP1_RS03255		DUF1365 domain-containing protein	CDS	-2.32032	4.0718e-07	1.30601e-06	11.0615	14.0923	14.2455	2.56446	2.67712
KP1_RS03260		FAD-dependent oxidoreductase	CDS	-1.69403	2.91626e-05	6.21579e-05	44.8818	56.6081	69.0041	21.3288	13.7121
KP1_RS03270		nuclear transport factor 2 family protein	CDS	1.55753	4.97506e-05	0.000101823	16.0201	24.8407	30.4672	67.9268	71.564
KP1_RS03285		DUF1294 domain-containing protein	CDS	1.24356	0.0016663	0.00262946	1.52573	1.97053	1.72922	4.81618	3.46067
KP1_RS03305		efflux transporter outer membrane subunit	CDS	1.21811	3.29464e-06	8.4714e-06	17.2916	15.9434	17.2098	35.5897	42.638
KP1_RS03315	cusR	copper response regulator transcription factor CusR	CDS	2.32099	7.54834e-10	5.50048e-09	17.9909	22.9896	22.0681	108.583	101.404
KP1_RS03370		ABC transporter permease	CDS	-3.51265	2.33292e-11	3.13483e-10	87.0935	82.8222	78.3089	7.81847	6.66015
KP1_RS03375	rbbA	ribosome-associated ATPase/putative transporter RbbA	CDS	-4.27205	6.75594e-13	2.36164e-11	239.475	253.064	225.293	13.4478	11.2961
KP1_RS03380		HlyD family efflux transporter periplasmic adaptor subunit	CDS	-1.08979	6.11143e-06	1.49123e-05	72.027	76.612	88.9313	40.9062	33.4313
KP1_RS03385	trpS	tryptophan--tRNA ligase	CDS	-1.27811	3.27806e-06	8.43379e-06	42.466	38.933	34.0903	15.5118	16.2586
KP1_RS03420	fosA	FosA5 family fosfomycin resistance glutathione transferase	CDS	-1.13481	0.0014703	0.00233929	5.34004	4.65763	5.84641	2.68955	2.08946
KP1_RS03435		MarR family transcriptional regulator	CDS	1.20576	1.2675e-05	2.89097e-05	20.0252	20.3622	14.2455	43.5958	40.7445
KP1_RS03450		DUF3343 domain-containing protein	CDS	-3.21034	8.89719e-08	3.35313e-07	19.3894	18.9291	16.6334	2.68955	1.24062
KP1_RS03455	yjiL	putative 2-hydroxyacyl-CoA dehydratase activator YjiL	CDS	-2.4367	6.45032e-09	3.37854e-08	46.5982	52.249	40.7602	8.31885	8.8802
KP1_RS03460		double-cubane-cluster-containing anaerobic reductase	CDS	-1.1433	1.00304e-05	2.33904e-05	108.962	94.9439	80.0382	37.8414	47.927
KP1_RS03470	mdtM	multidrug efflux MFS transporter MdtM	CDS	-1.43748	2.06966e-07	7.14677e-07	60.4569	60.1312	68.9217	24.206	22.3964
KP1_RS03475		DUF445 domain-containing protein	CDS	-2.52554	1.32093e-08	6.1986e-08	24.2845	22.5119	24.5384	4.12815	4.11362
KP1_RS03490		Rpn family recombination-promoting nuclease/putative transposase	CDS	2.50391	7.6023e-10	5.53145e-09	10.2987	12.0621	10.0459	62.235	60.6596
KP1_RS03495		NAD-dependent succinate-semialdehyde dehydrogenase	CDS	-1.11761	1.34423e-07	4.8356e-07	225.935	237.002	224.304	107.457	103.689
KP1_RS03500		YfaZ family outer membrane protein	CDS	2.37989	1.74007e-09	1.1074e-08	153.399	119.426	134.138	610.153	802.026
KP1_RS03505	yjiA	GTPase	CDS	-2.85064	2.44498e-11	3.24919e-10	974.43	793.409	783.419	115.588	120.209
KP1_RS03510		YbdD/YjiX family protein	CDS	-1.27823	1.14871e-07	4.23654e-07	223.519	191.858	188.238	83.0008	82.9254
KP1_RS03525		ascBF operon repressor	CDS	-1.97512	2.4663e-06	6.51915e-06	12.0151	10.8081	13.8338	3.50267	2.67712
KP1_RS03530		4-hydroxyphenylacetate 3-monooxygenase reductase subunit	CDS	1.58038	8.32517e-05	0.000162594	2.92431	2.74681	2.14094	9.50726	6.20308
KP1_RS03550	hpaI	4-hydroxy-2-oxoheptanedioate aldolase	CDS	-1.19553	0.00289738	0.00439527	3.81432	3.88136	3.29375	1.3135	1.89357
KP1_RS03555	hpaH	2-oxo-hepta-3-ene-1,7-dioic acid hydratase	CDS	-1.92725	3.32018e-05	7.00637e-05	5.08575	5.19505	4.6936	1.4386	1.17532
KP1_RS03560		5-carboxymethyl-2-hydroxymuconate Delta-isomerase	CDS	-2.42724	4.48663e-05	9.25332e-05	3.30574	4.12021	4.61125	0.500382	0.979434
KP1_RS03565	hpaD	3,4-dihydroxyphenylacetate 2,3-dioxygenase	CDS	-2.87632	1.24194e-07	4.53528e-07	10.4894	11.8829	9.38719	1.37605	1.5018
KP1_RS03570	hpaE	5-carboxymethyl-2-hydroxymuconate semialdehyde dehydrogenase	CDS	-1.62436	4.23557e-05	8.79099e-05	9.66293	10.211	14.2455	4.25325	3.06889
KP1_RS03575		fumarylacetoacetate hydrolase family protein	CDS	-3.76383	1.15788e-07	4.25734e-07	10.1079	9.61382	9.14016	1.00076	0.391774
KP1_RS03580		fumarylacetoacetate hydrolase family protein	CDS	-2.04844	1.76344e-06	4.798e-06	9.98079	10.4498	11.8575	2.31427	2.87301
KP1_RS03590	hpaR	homoprotocatechuate degradation operon regulator HpaR	CDS	1.30415	1.92357e-07	6.69019e-07	53.5276	44.1877	43.4775	114.275	118.316
KP1_RS03635		2-dehydro-3-deoxygalactonokinase	CDS	1.54452	0.000364343	0.000639588	1.14429	1.3734	1.23516	3.81541	3.52596
KP1_RS03640		2-dehydro-3-deoxy-6-phosphogalactonate aldolase	CDS	1.33711	0.0080458	0.0113555	0.508575	1.13455	1.39984	2.25172	2.80771
KP1_RS03685		SIS domain-containing protein	CDS	-1.0806	0.000466552	0.000801512	10.4894	9.19583	8.72844	3.94051	5.02776
KP1_RS03690		SIS domain-containing protein	CDS	-1.40786	1.4973e-05	3.36319e-05	14.1765	13.0175	13.7514	5.56675	4.70128
KP1_RS03695		Rpn family recombination-promoting nuclease/putative transposase	CDS	2.03942	1.27196e-08	6.00383e-08	14.558	15.1671	18.3627	60.0458	71.4334
KP1_RS03715	dnaT	primosomal protein DnaT	CDS	1.26187	4.14178e-06	1.04388e-05	31.0231	40.4258	47.43	97.1366	92.5892
KP1_RS03720		threonine/serine exporter	CDS	-1.06878	0.000310627	0.000551108	34.3924	29.3789	20.5859	14.0732	12.7979
KP1_RS03745		LuxR C-terminal-related transcriptional regulator	CDS	2.56015	0.00212116	0.00328807	1.27144	0.656845	0	3.81541	4.30951
KP1_RS03750	bglJ	DNA-binding transcriptional activator BglJ	CDS	2.35817	7.86384e-06	1.87149e-05	1.33501	1.07484	1.15281	4.75363	7.50899
KP1_RS03780		DUF1435 domain-containing protein	CDS	1.13122	0.00283759	0.00431135	4.45003	2.20939	2.47031	6.88025	6.52956
KP1_RS03805		DNA polymerase III subunit psi	CDS	2.87766	4.52032e-08	1.81415e-07	10.9344	11.5844	18.6097	104.517	95.3969
KP1_RS03810	rimI	ribosomal protein S18-alanine N-acetyltransferase	CDS	2.2558	9.74389e-09	4.78174e-08	15.2573	15.3463	10.9517	70.5538	62.4226
KP1_RS03815	yjjG	pyrimidine 5'-nucleotidase	CDS	1.00392	2.94197e-06	7.65484e-06	55.3076	63.5348	65.7103	133.352	113.288
KP1_RS03825	osmY	molecular chaperone OsmY	CDS	-2.05488	4.52468e-10	3.60182e-09	540.107	446.834	476.853	114.775	120.079
KP1_RS03835		patatin family protein	CDS	-1.77193	5.16882e-08	2.05221e-07	89.255	83.897	111.329	29.0222	26.4447
KP1_RS03840		metal-dependent hydrolase	CDS	-2.75042	6.42152e-07	1.94094e-06	29.1159	30.5134	39.772	3.37758	6.46426
KP1_RS03865	deoD	purine-nucleoside phosphorylase	CDS	-1.59824	2.76497e-09	1.63574e-08	527.774	536.284	478.253	175.259	164.349
KP1_RS03875		YtjB family periplasmic protein	CDS	1.06509	9.42931e-07	2.71402e-06	49.7132	44.2475	49.0769	95.2602	104.212
KP1_RS03895	ettA	energy-dependent translational throttle protein EttA	CDS	-2.30566	1.10211e-10	1.11084e-09	892.804	927.047	757.892	175.822	171.793
KP1_RS03905	trpR	trp operon repressor	CDS	1.02118	2.48581e-05	5.36295e-05	19.1351	21.019	16.5511	40.4684	36.4349
KP1_RS03945	arcA	two-component system response regulator ArcA	CDS	1.19596	3.46072e-08	1.4281e-07	808.381	673.326	768.02	1642.13	1793.8
KP1_RS03950		tRNA/rRNA methyltransferase	CDS	1.18164	4.72505e-07	1.48905e-06	31.6588	34.8725	35.4078	78.3723	75.7429
KP1_RS03970	thrC	threonine synthase	CDS	-1.1139	2.96512e-07	9.87146e-07	183.914	206.667	183.874	90.444	86.5167
KP1_RS03975		hypothetical protein	CDS	3.39996	3.1473e-07	1.03919e-06	0.762863	0.597132	0.411719	5.75439	7.11722
KP1_RS03990	tal	transaldolase	CDS	-2.69067	1.86269e-11	2.60453e-10	1149	971.653	957.493	154.618	163.239
KP1_RS04005	satP	acetate uptake transporter	CDS	1.58302	2.14064e-06	5.73374e-06	7.12006	5.85189	7.08156	18.4516	21.5475
KP1_RS04015		DUF2541 family protein	CDS	2.20404	0.00108759	0.00177367	1.14429	0.417992	2.47031	6.25477	5.55013
KP1_RS04020	dnaK	molecular chaperone DnaK	CDS	-3.40868	2.00663e-12	5.06805e-11	676.151	576.829	596.992	55.6675	60.4637
KP1_RS04025	dnaJ	molecular chaperone DnaJ	CDS	-2.75527	5.85147e-10	4.44527e-09	133.501	172.392	136.197	19.64	24.0288
KP1_RS04045	rpsT	30S ribosomal protein S20	CDS	3.32219	9.29064e-09	4.58731e-08	47.9968	36.9027	53.1941	388.797	530.331
KP1_RS04050	ribF	bifunctional riboflavin kinase/FAD synthetase	CDS	1.33317	9.17741e-09	4.53605e-08	172.534	159.673	176.545	431.579	422.854
KP1_RS04055	ileS	isoleucine--tRNA ligase	CDS	-1.99332	9.48341e-10	6.6591e-09	1602.71	1618.88	1310.67	406.498	352.4
KP1_RS04060	lspA	signal peptidase II	CDS	-1.11481	9.7272e-07	2.79309e-06	217.988	255.632	199.519	105.08	102.188
KP1_RS04110	carA	glutamine-hydrolyzing carbamoyl-phosphate synthase small subunit	CDS	-1.40254	4.57747e-07	1.44703e-06	252.826	293.311	206.518	95.3228	94.548
KP1_RS04115	carB	carbamoyl-phosphate synthase large subunit	CDS	-4.4241	1.24889e-12	3.58609e-11	1775.63	1993.52	1501.46	87.1915	76.4611
KP1_RS04130	kefC	glutathione-regulated potassium-efflux system protein KefC	CDS	-1.44753	1.73925e-07	6.10635e-07	94.4679	110.947	86.7903	35.0893	36.3696
KP1_RS04135	folA	type 3 dihydrofolate reductase	CDS	2.23164	6.42146e-10	4.78781e-09	32.2945	28.8415	36.8077	143.547	162.651
KP1_RS04140	apaH	bis(5'-nucleosyl)-tetraphosphatase (symmetrical) ApaH	CDS	-2.22592	1.15633e-09	7.93476e-09	221.93	242.316	188.156	49.0374	43.9439
KP1_RS04155	pdxA	4-hydroxythreonine-4-phosphate dehydrogenase PdxA	CDS	-1.82082	1.19915e-09	8.17051e-09	171.708	170.66	166.911	49.6004	46.4905
KP1_RS04165	lptD	LPS assembly protein LptD	CDS	-1.61537	1.44531e-09	9.48595e-09	1119.57	981.326	1022.13	328.501	351.029
KP1_RS04175		response regulator	CDS	-2.06667	1.14155e-07	4.21591e-07	27.9081	30.0954	35.0784	6.63006	8.16195
KP1_RS04185		2-hydroxycarboxylate transporter family protein	CDS	-1.83819	5.96359e-10	4.52332e-09	1203.04	1101.23	1327.3	331.44	345.61
KP1_RS04200	rluA	bifunctional tRNA pseudouridine(32) synthase/23S rRNA pseudouridine(746) synthase RluA	CDS	-3.26762	2.62321e-08	1.12383e-07	17.2916	24.6615	23.715	2.68955	1.82828
KP1_RS04205	rapA	RNA polymerase-associated protein RapA	CDS	-1.64297	6.18236e-09	3.24877e-08	208.834	216.819	194.002	70.2411	62.0308
KP1_RS04210	polB	DNA polymerase II	CDS	1.34741	2.00513e-08	8.94795e-08	66.3691	67.4759	65.2163	176.072	161.672
KP1_RS04215	araD	L-ribulose-5-phosphate 4-epimerase	CDS	-2.11419	6.53648e-05	0.000130817	4.0686	6.15046	3.87016	1.18841	0.979434
KP1_RS04220	araA	L-arabinose isomerase	CDS	-1.79566	2.60648e-06	6.8596e-06	12.9051	16.6003	16.5511	4.12815	4.70128
KP1_RS04235	araC	arabinose operon transcriptional regulator AraC	CDS	-1.39812	3.97943e-08	1.61862e-07	164.778	193.889	185.356	67.8643	69.7357
KP1_RS04245	thiQ	thiamine ABC transporter ATP-binding protein ThiQ	CDS	-1.89013	3.50717e-05	7.37837e-05	9.2815	11.2261	8.72844	1.75134	3.52596
KP1_RS04250	thiP	thiamine/thiamine pyrophosphate ABC transporter permease ThiP	CDS	-1.51576	1.82531e-05	4.04841e-05	19.0716	26.3932	26.103	6.75516	9.92493
KP1_RS04260	sgrR	HTH-type transcriptional regulator SgrR	CDS	-1.40681	3.68317e-08	1.51214e-07	112.904	113.156	122.692	43.9085	43.748
KP1_RS04275		sugar efflux transporter	CDS	1.45933	2.54657e-08	1.09587e-07	35.2824	39.351	37.7958	100.952	105.191
KP1_RS04315	leuC	3-isopropylmalate dehydratase large subunit	CDS	-2.38533	3.17751e-09	1.82698e-08	49.5225	44.7849	43.9716	8.75668	8.8802
KP1_RS04320	leuB	3-isopropylmalate dehydrogenase	CDS	-2.60491	1.65919e-09	1.06719e-08	60.2662	51.4727	62.4166	8.88178	10.1861
KP1_RS04325	leuA	2-isopropylmalate synthase	CDS	-1.90663	9.6059e-09	4.72364e-08	94.4679	76.7911	90.9075	22.955	23.637
KP1_RS04335	leuO	transcriptional regulator LeuO	CDS	1.01129	0.00101842	0.00166594	4.19575	3.34394	3.70547	8.19375	6.92133
KP1_RS04340	ilvI	acetolactate synthase 3 large subunit	CDS	-1.0606	1.11567e-06	3.1566e-06	95.8665	100.139	89.7547	44.3463	47.0128
KP1_RS04345	ilvN	acetolactate synthase small subunit	CDS	-1.35232	2.27627e-07	7.78224e-07	72.7263	64.4902	69.7452	27.8337	26.1835
KP1_RS04350	cra	catabolite repressor/activator	CDS	-1.26391	6.10824e-08	2.37439e-07	421.164	383.359	456.679	176.635	173.425
KP1_RS04370		peptidoglycan glycosyltransferase FtsI	CDS	-1.97376	4.47603e-10	3.56899e-09	295.164	285.787	305.413	79.6233	70.7804
KP1_RS04375	murE	UDP-N-acetylmuramoyl-L-alanyl-D-glutamate--2, 6-diaminopimelate ligase	CDS	-4.83996	6.86184e-14	5.12105e-12	560.768	592.653	562.408	18.2639	21.6781
KP1_RS04380	murF	UDP-N-acetylmuramoyl-tripeptide--D-alanyl-D- alanine ligase	CDS	-5.43469	1.67529e-13	9.62096e-12	301.967	378.94	347.244	8.44394	7.3784
KP1_RS04385	mraY	phospho-N-acetylmuramoyl-pentapeptide- transferase	CDS	-4.739	1.9548e-13	1.07159e-11	371.324	377.925	350.043	15.1366	12.2756
KP1_RS04390	murD	UDP-N-acetylmuramoyl-L-alanine--D-glutamate ligase	CDS	-5.30682	4.05186e-14	3.53072e-12	275.394	295.64	275.358	7.44318	6.79074
KP1_RS04395	ftsW	cell division protein FtsW	CDS	-2.49187	3.58032e-11	4.40598e-10	244.37	255.154	233.445	44.1587	42.7033
KP1_RS04405	murC	UDP-N-acetylmuramate--L-alanine ligase	CDS	-1.41487	1.54447e-08	7.07553e-08	367.954	376.074	393.109	152.116	132.158
KP1_RS04410		D-alanine--D-alanine ligase	CDS	-1.45381	1.42516e-07	5.10392e-07	190.97	247.153	216.811	86.441	72.9352
KP1_RS04415	ftsQ	cell division protein FtsQ	CDS	-1.22428	6.99273e-08	2.68574e-07	233.945	216.759	211.788	93.3212	95.7233
KP1_RS04430	lpxC	UDP-3-O-acyl-N-acetylglucosamine deacetylase	CDS	1.04846	1.26819e-08	5.99503e-08	2183.12	2088.83	2052.83	4353.32	4367.88
KP1_RS04435	secM	secA translation cis-regulator SecM	CDS	1.28507	7.52288e-07	2.23325e-06	56.579	65.6248	80.3675	163.125	165.59
KP1_RS04440	secA	preprotein translocase subunit SecA	CDS	-3.10692	1.18724e-11	1.90274e-10	871.635	830.789	683.618	92.5081	92.1321
KP1_RS04445	mutT	8-oxo-dGTP diphosphatase MutT	CDS	-1.78724	3.11756e-06	8.05522e-06	11.5701	11.9426	10.9517	3.06484	3.59126
KP1_RS04450	yacG	DNA gyrase inhibitor YacG	CDS	-1.9614	7.26657e-07	2.16516e-06	16.4016	19.6456	17.4569	4.00306	5.15835
KP1_RS04455	zapD	cell division protein ZapD	CDS	-1.33401	5.53284e-08	2.17526e-07	134.772	124.86	125.08	52.1023	49.6247
KP1_RS04470		GMP reductase	CDS	-1.07099	1.43631e-07	5.14005e-07	491.03	468.33	497.933	221.419	241.006
KP1_RS04480	gspE	type II secretion system protein GspE	CDS	1.80751	2.07359e-06	5.56961e-06	3.87789	3.52308	3.78781	11.5088	14.6262
KP1_RS04485	ppdD	prepilin peptidase-dependent pilin	CDS	1.2345	0.000576649	0.000977426	2.28859	2.08996	2.47031	5.75439	4.96247
KP1_RS04505		family 43 glycosylhydrolase	CDS	-1.74878	1.00321e-05	2.33904e-05	14.6851	10.5095	11.2811	3.25248	3.98303
KP1_RS04515	aroP	aromatic amino acid transporter AroP	CDS	-2.32903	2.54123e-10	2.20484e-09	132.738	132.384	150.277	27.2708	27.8159
KP1_RS04530	aceE	pyruvate dehydrogenase (acetyl-transferring), homodimeric type	CDS	-4.26716	1.14702e-14	1.47437e-12	12374.1	12114.8	10971.6	623.163	604.572
KP1_RS04535	aceF	pyruvate dehydrogenase complex dihydrolipoyllysine-residue acetyltransferase	CDS	-5.46984	1.38805e-14	1.63316e-12	6007.61	7121.93	5780.86	148.426	136.011
KP1_RS04540	lpdA	dihydrolipoyl dehydrogenase	CDS	-2.64311	8.56233e-13	2.7143e-11	5016.14	5067.74	4840.5	783.223	809.535
KP1_RS04550		DUF2950 family protein	CDS	-2.97117	2.20485e-09	1.34635e-08	31.4045	30.9911	27.1734	3.62777	3.98303
KP1_RS04565	acnB	bifunctional aconitate hydratase 2/2-methylisocitrate dehydratase	CDS	-3.38876	9.50686e-14	6.55159e-12	3458.88	3580.1	3386.39	326.437	337.121
KP1_RS04575	speD	adenosylmethionine decarboxylase	CDS	-3.74121	7.47232e-11	8.02816e-10	52.1925	44.9043	46.7713	3.50267	3.65655
KP1_RS04590		hypothetical protein	CDS	2.69746	4.25929e-10	3.43628e-09	9.34507	8.1807	10.0459	58.1694	60.7902
KP1_RS04595		YacC family pilotin-like protein	CDS	1.15833	0.00384613	0.00570709	97.265	55.8318	109.435	184.266	205.746
KP1_RS04605		glucose/quinate/shikimate family membrane-bound PQQ-dependent dehydrogenase	CDS	-2.93214	6.49137e-12	1.25257e-10	596.75	667.772	572.866	82.0626	78.42
KP1_RS04620	can	carbonate dehydratase	CDS	2.16747	1.73864e-09	1.1074e-08	14.8758	14.4506	15.81	63.9863	71.1069
KP1_RS04630		ABC transporter permease	CDS	-1.04679	4.90518e-07	1.53853e-06	131.721	134.474	131.585	62.6103	65.7527
KP1_RS04660	folK	2-amino-4-hydroxy-6- hydroxymethyldihydropteridine diphosphokinase	CDS	-2.22581	3.18616e-07	1.0513e-06	20.6609	26.3335	20.9977	5.69184	3.98303
KP1_RS04670	gluQRS	tRNA glutamyl-Q(34) synthetase GluQRS	CDS	1.51839	6.83169e-09	3.5513e-08	74.252	86.8827	80.3675	236.681	224.617
KP1_RS04675	dksA	RNA polymerase-binding protein DksA	CDS	3.15768	3.25801e-13	1.49682e-11	171.008	165.943	164.852	1386.12	1599.55
KP1_RS04735	gspG	type II secretion system major pseudopilin GspG	CDS	-1.35183	0.0153882	0.0209342	1.5893	1.07484	1.56453	0.56293	0.522365
KP1_RS04745	gspE	type II secretion system ATPase GspE	CDS	-1.01202	0.0201149	0.0268496	1.84359	2.98566	3.37609	1.3135	1.37121
KP1_RS04750	pulD	GspD family T2SS secretin variant PulD	CDS	-1.00327	0.000650095	0.00109385	12.5237	12.898	12.5163	7.56828	5.02776
KP1_RS04755	gspC	type II secretion system protein GspC	CDS	1.60418	0.00146666	0.00233503	0.826435	1.13455	0.823438	3.62777	2.08946
KP1_RS04780	gspB	type II secretion system assembly factor GspB	CDS	2.06308	2.42786e-07	8.22472e-07	4.51361	6.26988	6.17578	25.6446	21.5475
KP1_RS04785	gspS	type II secretion system pilot lipoprotein GspS	CDS	1.3307	1.7638e-07	6.17458e-07	30.0695	27.886	32.4434	75.1198	76.3306
KP1_RS04805	fhuA	ferrichrome porin FhuA	CDS	1.59514	4.58102e-08	1.83545e-07	21.233	20.7802	23.2209	69.2403	62.0308
KP1_RS04830	clcA	H(+)/Cl(-) exchange transporter ClcA	CDS	1.08885	7.04826e-07	2.11185e-06	43.4196	41.0827	42.2424	94.322	85.4066
KP1_RS04835	erpA	iron-sulfur cluster insertion protein ErpA	CDS	1.74103	1.7268e-08	7.8364e-08	24.2845	22.6313	26.6794	75.8079	88.0185
KP1_RS04860	degP	serine endoprotease DegP	CDS	1.79929	3.78818e-10	3.1453e-09	450.979	447.908	383.557	1415.96	1560.3
KP1_RS04870		DUF3461 family protein	CDS	-1.36356	4.05202e-06	1.02287e-05	50.8575	42.8741	62.6636	20.2029	20.2416
KP1_RS04880	glnD	bifunctional uridylyltransferase/uridylyl-removing protein GlnD	CDS	-1.8554	1.81117e-09	1.13913e-08	298.852	275.158	307.307	87.6919	74.6329
KP1_RS04890	rpsB	30S ribosomal protein S2	CDS	1.25549	3.58234e-09	2.02356e-08	2258.33	2019.74	2015.69	4909.25	5108.4
KP1_RS04915	ispU	(2E,6E)-farnesyl-diphosphate-specific ditrans,polycis-undecaprenyl-diphosphate synthase	CDS	1.8483	5.66961e-10	4.33035e-09	180.671	148.507	157.935	579.192	590.207
KP1_RS04920	cdsA	phosphatidate cytidylyltransferase	CDS	1.23339	2.62758e-08	1.12471e-07	119.96	119.605	128.868	285.53	291.871
KP1_RS04925	rseP	sigma E protease regulator RseP	CDS	2.29448	5.03929e-12	1.04333e-10	490.712	460.568	448.444	2192.36	2385.77
KP1_RS04935	skp	molecular chaperone Skp	CDS	-1.14203	1.44794e-07	5.17782e-07	704.631	630.272	677.854	281.34	326.674
KP1_RS04940	lpxD	UDP-3-O-(3-hydroxymyristoyl)glucosamine N-acyltransferase	CDS	-1.26126	1.51596e-08	6.95814e-08	655.999	613.015	633.965	262.513	266.733
KP1_RS04960	rnhB	ribonuclease HII	CDS	-1.99691	2.42837e-08	1.05346e-07	67.5134	73.7458	63.6517	19.4523	14.7568
KP1_RS04965	dnaE	DNA polymerase III subunit alpha	CDS	-2.11374	1.03278e-10	1.06003e-09	691.154	692.195	625.566	158.996	150.441
KP1_RS04990	rof	Rho-binding antiterminator	CDS	1.85129	1.69856e-09	1.08961e-08	54.2269	47.1137	57.3113	183.578	197.78
KP1_RS04995		YaeP family protein	CDS	1.62549	2.3247e-06	6.1719e-06	10.0444	7.703	11.3634	26.3326	33.3008
KP1_RS05000		YaeQ family protein	CDS	1.85681	3.82151e-09	2.14363e-08	45.8354	37.7984	43.0658	140.42	165.459
KP1_RS05005	arfB	alternative ribosome rescue aminoacyl-tRNA hydrolase ArfB	CDS	1.8244	1.31874e-09	8.7505e-09	47.0432	47.1734	42.3247	153.867	168.789
KP1_RS05010	nlpE	envelope stress response activation lipoprotein NlpE	CDS	1.35393	7.08842e-09	3.64159e-08	138.841	148.268	140.973	358.023	371.532
KP1_RS05020	proS	proline--tRNA ligase	CDS	-1.38583	9.86742e-08	3.69569e-07	473.484	497.709	388.745	182.702	164.284
KP1_RS05035	metQ	methionine ABC transporter substrate-binding lipoprotein MetQ	CDS	-1.63741	2.42241e-08	1.05276e-07	119.261	102.05	103.753	32.8376	36.8267
KP1_RS05040		methionine ABC transporter permease MetI	CDS	-1.42725	8.57329e-07	2.49874e-06	42.7839	47.1137	42.8188	14.7613	18.1522
KP1_RS05090	yafC	DNA-binding transcriptional regulator YafC	CDS	-1.08407	7.368e-07	2.19267e-06	120.66	130.473	116.516	54.9795	60.6596
KP1_RS05100		endonuclease/exonuclease/phosphatase family protein	CDS	-1.42695	1.99758e-08	8.93072e-08	265.286	236.166	256.995	98.8254	89.1938
KP1_RS05105		class I SAM-dependent methyltransferase	CDS	-2.84881	1.24184e-09	8.36565e-09	54.799	48.7857	63.8988	7.50573	7.96606
KP1_RS05125	rnhA	ribonuclease HI	CDS	1.23786	7.02843e-06	1.69356e-05	19.1351	15.2269	20.7506	39.7804	46.6864
KP1_RS05140		LysR family transcriptional regulator	CDS	-1.02211	1.39052e-05	3.14038e-05	37.3167	39.8884	42.9835	19.7025	19.7193
KP1_RS05150		amidohydrolase	CDS	-1.25601	1.15585e-06	3.255e-06	54.9897	51.2339	61.1814	23.8932	22.7882
KP1_RS05155	fadE	acyl-CoA dehydrogenase FadE	CDS	-2.70994	1.51975e-09	9.90711e-09	719.189	692.195	926.944	129.787	108.391
KP1_RS05180		Na(+)-translocating NADH-quinone reductase subunit A	CDS	1.00969	3.81881e-07	1.23554e-06	138.269	150.179	152.254	310.862	280.64
KP1_RS05200	nqrE	NADH:ubiquinone reductase (Na(+)-transporting) subunit E	CDS	-2.31878	3.90422e-09	2.17734e-08	74.1884	60.0714	62.0049	12.447	13.7774
KP1_RS05205	nqrF	NADH:ubiquinone reductase (Na(+)-transporting) subunit F	CDS	-3.05976	2.24953e-11	3.05663e-10	213.792	190.545	188.65	25.7071	21.6781
KP1_RS05210	nqrM	(Na+)-NQR maturation NqrM	CDS	-2.20406	5.96701e-05	0.000119937	3.94146	5.73246	6.42281	0.813121	1.5018
KP1_RS05220	dinB	DNA polymerase IV	CDS	1.90538	2.78881e-09	1.64422e-08	36.6174	30.9314	39.0309	131.413	134.444
KP1_RS05225		GNAT family N-acetyltransferase	CDS	1.2999	1.92165e-06	5.1875e-06	13.9223	15.824	17.3745	38.9672	38.2632
KP1_RS05230	pepD	cytosol nonspecific dipeptidase	CDS	-1.49194	1.56637e-09	1.01562e-08	855.297	849.181	824.673	295.976	303.494
KP1_RS05235	gpt	xanthine phosphoribosyltransferase	CDS	3.19273	5.26471e-12	1.07614e-10	36.681	35.8876	29.3967	293.724	329.09
KP1_RS05255	gabP	GABA permease	CDS	-3.13753	2.53972e-10	2.20484e-09	50.9211	55.3541	51.7942	5.44165	6.52956
KP1_RS05260	gabT	4-aminobutyrate--2-oxoglutarate transaminase	CDS	-4.89568	4.84574e-11	5.68755e-10	87.0935	113.933	87.1197	3.87796	2.54653
KP1_RS05265	gabD	NADP-dependent succinate-semialdehyde dehydrogenase	CDS	-7.48632	1.06228e-13	7.11725e-12	91.9886	106.349	98.1538	0.56293	0.522365
KP1_RS05270	lhgO	L-2-hydroxyglutarate oxidase	CDS	-3.76202	5.84159e-09	3.09329e-08	17.673	23.4673	26.9264	1.62624	1.69769
KP1_RS05275	glaH	glutarate dioxygenase GlaH	CDS	-3.46604	3.76773e-07	1.22312e-06	7.43792	5.97132	9.2225	0.56293	0.783547
KP1_RS05280		YjhX family toxin	CDS	2.4381	3.79807e-11	4.63845e-10	98.2186	96.0785	116.928	542.351	581.327
KP1_RS05285		class I SAM-dependent methyltransferase	CDS	1.91273	6.05737e-09	3.18656e-08	81.0542	95.4216	114.54	369.219	360.628
KP1_RS05290		glutathione S-transferase family protein	CDS	1.03915	0.000143022	0.000268353	14.9394	12.898	19.7625	35.5271	29.383
KP1_RS05300		2-hydroxyacid dehydrogenase	CDS	-1.28515	3.66999e-05	7.67737e-05	21.7416	19.5262	17.2098	6.8177	9.20668
KP1_RS05305		SDR family oxidoreductase	CDS	-2.55153	3.09045e-07	1.02392e-06	12.333	11.1066	9.79891	1.68879	2.08946
KP1_RS05325		zinc ribbon domain-containing protein	CDS	2.47965	4.21398e-09	2.33389e-08	10.0444	10.5095	12.2692	51.9772	69.801
KP1_RS05350		LuxR C-terminal-related transcriptional regulator	CDS	-1.60215	5.81227e-08	2.27585e-07	183.341	148.984	200.672	58.6698	58.309
KP1_RS05355		IS3 family transposase	CDS	2.5282	6.48185e-07	1.9555e-06	2.09787	1.91082	1.15281	9.6949	10.5779
KP1_RS05365		hypothetical protein	CDS	1.34234	0.000155583	0.000289	12.3965	6.8073	11.5281	22.5797	29.1871
KP1_RS05370		hypothetical protein	CDS	4.34939	1.85145e-09	1.16143e-08	1.01715	0.716558	1.23516	16.3875	23.5064
KP1_RS05375		Arm DNA-binding domain-containing protein	CDS	4.06822	3.99278e-11	4.82736e-10	5.2129	4.23963	6.99922	84.6896	97.2904
KP1_RS05400	phoE	phosphoporin PhoE	CDS	1.73673	4.89392e-07	1.536e-06	8.07363	7.04615	6.66985	26.2075	22.3311
KP1_RS05410		DMT family transporter	CDS	1.60659	2.45219e-06	6.48538e-06	21.4873	27.2889	33.3492	94.0718	72.2169
KP1_RS05430	phnE	phosphonate ABC transporter, permease protein PhnE	CDS	1.3151	0.0159469	0.021615	0.572147	0.417992	0.905782	1.37605	1.69769
KP1_RS05435	phnD	phosphonate ABC transporter substrate-binding protein	CDS	1.3882	0.00291961	0.00442343	1.5893	0.895697	1.15281	3.87796	2.48123
KP1_RS05440	phnC	phosphonate ABC transporter ATP-binding protein	CDS	2.9563	1.87131e-05	4.13713e-05	0.445003	0.238853	0.494063	3.44013	2.61182
KP1_RS05445		helix-turn-helix transcriptional regulator	CDS	2.43948	6.5589e-06	1.59156e-05	0.762863	0.955411	1.07047	5.6293	4.4401
KP1_RS05450	ecpA	common pilus major fimbrillin subunit EcpA	CDS	-1.04711	0.000304314	0.000540703	19.3259	15.0477	20.0919	10.0076	7.50899
KP1_RS05480		amino acid ABC transporter permease	CDS	-1.54015	0.00896491	0.0125754	1.08072	2.2691	2.30563	0.750573	0.522365
KP1_RS05485		amino acid ABC transporter ATP-binding protein	CDS	-1.04647	0.00545007	0.00793096	4.51361	4.17992	3.12906	2.00153	1.82828
KP1_RS05490		ABC transporter substrate-binding protein	CDS	-1.13005	0.000269588	0.000482737	10.5529	8.95697	10.293	5.00382	4.04833
KP1_RS05530	eutC	ethanolamine ammonia-lyase subunit EutC	CDS	-3.57098	9.67988e-07	2.78116e-06	5.53076	8.65841	5.35235	0.437834	0.652956
KP1_RS05535		ethanolamine ammonia-lyase subunit EutB	CDS	-2.22816	6.51913e-09	3.4035e-08	39.4782	40.605	40.8425	8.44394	8.74961
KP1_RS05560	tauA	taurine ABC transporter substrate-binding protein	CDS	1.5266	0.0197997	0.0264655	0.953579	0.119426	0.988125	1.81388	2.02416
KP1_RS05565	tauB	taurine ABC transporter ATP-binding subunit	CDS	1.19159	0.00793912	0.0112115	1.08072	1.55254	0.988125	3.44013	2.15475
KP1_RS05570	tauC	taurine ABC transporter permease TauC	CDS	1.09712	0.00768637	0.01088	1.71644	1.97053	1.23516	4.37834	2.74242
KP1_RS05580		GNAT family N-acyltransferase	CDS	1.10208	0.0143629	0.0196168	2.47931	0.955411	1.64688	4.25325	3.0036
KP1_RS05595		isochorismatase family protein	CDS	1.52401	2.57572e-08	1.10545e-07	33.2481	32.2451	29.0674	89.6935	91.8056
KP1_RS05600	sbmA	peptide antibiotic transporter SbmA	CDS	1.68064	3.58753e-09	2.02412e-08	80.4821	75.9551	66.4514	229.237	247.47
KP1_RS05615		DUF2754 family protein	CDS	1.02324	3.25383e-05	6.87236e-05	20.5337	24.0644	28.4909	52.7277	46.0987
KP1_RS05635	iraP	anti-adapter protein IraP	CDS	2.8732	2.93983e-11	3.72224e-10	23.3945	18.4514	21.6564	151.491	158.538
KP1_RS05640	phoA	alkaline phosphatase	CDS	2.95898	4.26861e-12	9.26702e-11	64.7798	53.7418	55.0056	462.478	437.415
KP1_RS05645		PsiF family protein	CDS	1.42737	2.69641e-07	9.03926e-07	91.1621	66.3413	83.1672	197.901	233.497
KP1_RS05655		YaiI/YqxD family protein	CDS	1.74471	3.46042e-07	1.13481e-06	20.4702	30.812	28.3263	97.9498	79.8565
KP1_RS05665	aroL	shikimate kinase AroL	CDS	1.64299	4.53471e-08	1.81841e-07	19.3259	20.4219	23.5503	64.9246	66.6668
KP1_RS05675		AroM family protein	CDS	-1.2012	8.96544e-08	3.37358e-07	174.759	173.646	186.179	78.3098	76.657
KP1_RS05685	rdgC	recombination-associated protein RdgC	CDS	1.54357	2.95595e-07	9.84773e-07	26.8274	22.691	19.0214	68.2396	65.2956
KP1_RS05695	sbcC	exonuclease subunit SbcC	CDS	-2.77148	8.21252e-09	4.14406e-08	112.332	136.146	115.446	21.3913	14.1038
KP1_RS05705	phoB	phosphate response regulator transcription factor PhoB	CDS	2.12743	6.92595e-09	3.57717e-08	9.40864	9.01669	9.71657	40.1556	41.7892
KP1_RS05710	phoR	phosphate regulon sensor histidine kinase PhoR	CDS	1.46448	2.37045e-08	1.03391e-07	36.681	39.9481	35.9842	102.266	105.061
KP1_RS05715	brnQ	branched-chain amino acid transporter carrier protein BrnQ	CDS	1.1247	1.30462e-07	4.7146e-07	136.489	157.464	156.124	332.191	322.038
KP1_RS05745		amidohydrolase	CDS	-1.71881	6.27194e-08	2.42629e-07	54.6719	63.7139	54.9233	18.5767	16.5198
KP1_RS05750	fba	class II fructose-1,6-bisphosphate aldolase	CDS	-1.48909	1.24764e-05	2.85243e-05	11.8244	12.6592	11.0341	4.12815	4.30951
KP1_RS05755		PfkB family carbohydrate kinase	CDS	-2.52435	4.05373e-07	1.30194e-06	16.9737	13.7937	11.1164	2.50191	2.35064
KP1_RS05760		PTS ascorbate transporter subunit IIC	CDS	-3.12076	3.21655e-10	2.71745e-09	76.922	72.9098	70.0746	7.06789	9.79434
KP1_RS05765		PTS sugar transporter subunit IIB	CDS	-2.23284	6.69125e-06	1.62204e-05	8.39149	6.03103	9.2225	1.50115	1.82828
KP1_RS05770		PTS sugar transporter subunit IIA	CDS	-1.44137	7.05975e-05	0.000140438	14.1765	12.4801	18.445	4.50344	6.52956
KP1_RS05780		peroxiredoxin	CDS	-1.77606	3.28433e-09	1.87499e-08	605.332	505.771	524.859	148.363	170.095
KP1_RS05795	queA	tRNA preQ1(34) S-adenosylmethionine ribosyltransferase-isomerase QueA	CDS	1.36145	4.21052e-08	1.70113e-07	42.9746	46.9345	42.4894	115.588	111.329
KP1_RS05800	tgt	tRNA guanosine(34) transglycosylase Tgt	CDS	1.80599	9.18735e-10	6.4985e-09	181.625	180.692	151.101	620.161	577.213
KP1_RS05805	yajC	preprotein translocase subunit YajC	CDS	1.72819	1.94619e-09	1.20519e-08	72.3448	85.0315	72.1331	254.257	252.955
KP1_RS05815	secF	protein translocase subunit SecF	CDS	-2.11967	3.99421e-10	3.28247e-09	335.533	393.749	362.395	88.6301	78.8118
KP1_RS05840	nrdR	transcriptional regulator NrdR	CDS	1.29049	3.2553e-08	1.35844e-07	93.3872	81.5682	87.7785	214.789	213.647
KP1_RS05850	ribE	6,7-dimethyl-8-ribityllumazine synthase	CDS	1.11405	4.2352e-07	1.35034e-06	123.775	103.662	100.624	241.559	231.995
KP1_RS05865	pgpA	phosphatidylglycerophosphatase A	CDS	-1.59791	5.93467e-07	1.81562e-06	43.6739	45.7403	39.3603	12.2594	16.128
KP1_RS05870		aldo/keto reductase	CDS	-2.22185	1.21759e-10	1.20857e-09	220.912	224.402	240.032	49.6629	48.2534
KP1_RS05875	dxs	1-deoxy-D-xylulose-5-phosphate synthase	CDS	-1.31512	1.52836e-08	7.00839e-08	377.236	379.417	358.607	151.115	147.699
KP1_RS05885	xseB	exodeoxyribonuclease VII small subunit	CDS	1.17211	5.73024e-07	1.76405e-06	48.9504	44.128	55.335	109.896	112.831
KP1_RS05905	panE	2-dehydropantoate 2-reductase	CDS	1.15428	8.77785e-08	3.31333e-07	94.3407	104.259	102.106	228.362	217.826
KP1_RS05910		YajQ family cyclic di-GMP-binding protein	CDS	2.24398	2.24142e-10	1.98798e-09	55.3076	51.831	45.6185	224.421	258.505
KP1_RS05920		Gfo/Idh/MocA family oxidoreductase	CDS	-2.14818	7.33101e-09	3.74565e-08	52.3197	51.8907	51.5472	12.7597	10.6432
KP1_RS05955		IclR family transcriptional regulator C-terminal domain-containing protein	CDS	-1.2123	0.000135309	0.000254773	53.2733	38.0373	65.875	22.2044	22.9188
KP1_RS05960		hypothetical protein	CDS	1.35016	5.44683e-07	1.68874e-06	24.8566	25.4975	24.2914	55.9177	71.0416
KP1_RS05965	cyoE	heme o synthase	CDS	-3.65353	1.82752e-12	4.81746e-11	1068.26	1364.21	1141.45	95.8857	93.438
KP1_RS05970		cytochrome o ubiquinol oxidase subunit IV	CDS	-3.66524	6.8174e-13	2.36598e-11	297.644	283.399	275.358	22.2044	22.7882
KP1_RS05975		cytochrome o ubiquinol oxidase subunit III	CDS	-3.65015	4.3202e-13	1.83589e-11	1051.03	983.954	968.033	85.1275	74.3064
KP1_RS05980	cyoB	cytochrome o ubiquinol oxidase subunit I	CDS	-2.504	1.43171e-12	3.92419e-11	4249.72	4282.45	4146.91	746.507	743.586
KP1_RS05990	ampG	muropeptide MFS transporter AmpG	CDS	-3.5577	4.14727e-12	9.05268e-11	126.508	125.577	116.022	10.3829	10.4473
KP1_RS06000	bolA	transcriptional regulator BolA	CDS	1.2234	1.88769e-05	4.16761e-05	106.61	74.2235	106.471	199.652	247.274
KP1_RS06010	clpP	ATP-dependent Clp endopeptidase proteolytic subunit ClpP	CDS	1.17823	3.27794e-08	1.36435e-07	441.443	379.119	411.966	909.256	950.182
KP1_RS06020	lon	endopeptidase La	CDS	-1.55231	3.5547e-09	2.0103e-08	608.638	632.482	550.303	202.467	204.767
KP1_RS06025	hupB	nucleoid-associated protein HU-beta	CDS	1.66595	1.92751e-09	1.19823e-08	246.723	234.494	239.95	682.959	842.705
KP1_RS06035		helix-hairpin-helix domain-containing protein	CDS	1.48718	5.679e-05	0.000114818	2.98788	2.38853	3.29375	7.44318	8.68431
KP1_RS06045	queC	7-cyano-7-deazaguanine synthase QueC	CDS	1.12182	1.0157e-06	2.91132e-06	34.7738	32.6034	31.2906	68.6774	74.5676
KP1_RS06050		SgrR family transcriptional regulator	CDS	-2.61437	6.26393e-10	4.68799e-09	59.1219	59.952	67.7689	10.1953	10.1208
KP1_RS06065		Lrp/AsnC family transcriptional regulator	CDS	1.63727	5.8576e-07	1.79638e-06	9.02721	12.1218	9.9636	33.7758	30.8848
KP1_RS06070		SmdA family multidrug ABC transporter permease/ATP-binding protein	CDS	1.57017	2.43305e-09	1.46897e-08	92.0521	103.781	101.118	296.101	291.741
KP1_RS06080	glnK	P-II family nitrogen regulator	CDS	1.0108	0.00241518	0.00371519	5.53076	5.31447	5.35235	7.50573	14.2997
KP1_RS06095		YbaY family lipoprotein	CDS	-2.16765	8.42895e-10	5.99724e-09	340.364	373.685	293.473	71.2419	78.2894
KP1_RS06105		dTDP-glucose pyrophosphorylase	CDS	-1.3675	7.74599e-07	2.28822e-06	59.3126	54.2793	69.6628	23.3303	23.9635
KP1_RS06110		hypothetical protein	CDS	3.20901	2.77558e-05	5.94556e-05	0.445003	0.895697	0.988125	4.00306	10.3167
KP1_RS06115		hypothetical protein	CDS	2.65094	8.44847e-06	2.00076e-05	4.64075	1.85111	3.9525	18.0137	25.4
KP1_RS06120		PLP-dependent aminotransferase family protein	CDS	-1.16647	0.000113684	0.000216935	28.2895	38.933	40.3485	18.7643	13.1244
KP1_RS06125		membrane protein	CDS	1.48923	2.84376e-07	9.50022e-07	16.7194	17.1974	20.5036	52.3525	49.2982
KP1_RS06130		nickel/cobalt efflux protein RcnA	CDS	1.74362	1.95647e-06	5.27558e-06	5.40361	7.34472	4.94063	20.5782	19.1969
KP1_RS06135		metal/formaldehyde-sensitive transcriptional repressor	CDS	1.3993	1.24117e-06	3.48713e-06	10.8072	10.9872	11.1164	27.3334	30.5583
KP1_RS06160		sugar ABC transporter permease	CDS	-1.51066	5.35934e-06	1.3228e-05	20.5337	18.0334	20.6683	7.81847	6.00719
KP1_RS06165		sugar ABC transporter permease	CDS	-2.54167	7.28904e-06	1.7485e-05	7.81935	6.74759	4.94063	1.37605	0.848843
KP1_RS06170		arabinogalactan endo-beta-1,4-galactanase	CDS	-2.63449	9.02495e-07	2.6148e-06	11.1251	8.5987	9.63422	1.18841	1.95887
KP1_RS06185		maltoporin	CDS	1.61511	4.62332e-05	9.50273e-05	4.38646	2.44824	4.52891	11.0709	11.9491
KP1_RS06200	ykgO	type B 50S ribosomal protein L36	CDS	1.12987	0.000321402	0.000569178	4.45003	5.37418	3.9525	9.00687	11.2308
KP1_RS06205		GNAT family protein	CDS	1.41068	2.98086e-06	7.73515e-06	7.81935	9.25554	8.06969	22.3921	22.2658
KP1_RS06225	maa	maltose O-acetyltransferase	CDS	2.88591	7.53326e-13	2.47768e-11	151.492	139.311	153.983	1081.45	1110.03
KP1_RS06230	hha	HHA domain-containing protein	CDS	2.61015	7.48593e-06	1.79039e-05	73.4891	52.667	95.1071	425.888	472.74
KP1_RS06235	tomB	Hha toxicity modulator TomB	CDS	2.28255	2.86964e-09	1.67661e-08	292.876	219.625	284.333	1167.58	1416.46
KP1_RS06240	acrB	multidrug efflux RND transporter permease subunit AcrB	CDS	-2.70341	8.25338e-12	1.45308e-10	2424.82	2502.88	2067.98	354.896	361.15
KP1_RS06250	acrR	multidrug efflux transporter transcriptional repressor AcrR	CDS	1.10353	3.10805e-05	6.58754e-05	12.1422	10.3901	12.6809	23.2052	27.163
KP1_RS06260		Rpn family recombination-promoting nuclease/putative transposase	CDS	1.58208	8.48274e-09	4.26258e-08	47.4247	49.1439	55.9938	149.927	154.359
KP1_RS06265	rsmS	pleiotropic regulatory protein RsmS	CDS	1.68766	3.47e-06	8.86613e-06	4.38646	3.76193	3.45844	12.447	12.6021
KP1_RS06270	priC	primosomal replication protein N''	CDS	2.59848	0.00210168	0.00326417	4.0686	9.43468	13.2573	65.2998	41.4627
KP1_RS06280	apt	adenine phosphoribosyltransferase	CDS	1.40666	5.17779e-08	2.05408e-07	44.8818	38.4553	45.2067	112.086	114.986
KP1_RS06300	htpG	molecular chaperone HtpG	CDS	-3.16534	2.21702e-11	3.02822e-10	197.327	175.915	158.1	19.8902	19.5887
KP1_RS06305	adk	adenylate kinase	CDS	1.91226	1.6021e-10	1.51114e-09	150.538	140.207	145.419	518.333	576.168
KP1_RS06310	hemH	ferrochelatase	CDS	1.13582	2.74837e-06	7.19345e-06	57.5962	64.0125	46.2772	116.401	129.938
KP1_RS06335		MFS transporter	CDS	-1.4379	3.51947e-07	1.15339e-06	59.249	62.6391	59.2052	19.8276	24.747
KP1_RS06350		TraB/GumN family protein	CDS	1.31824	1.02404e-06	2.93173e-06	24.9202	32.4242	33.5139	78.6225	72.2822
KP1_RS06360	cueR	Cu(I)-responsive transcriptional regulator	CDS	1.09548	6.91292e-06	1.6699e-05	18.7537	18.2125	18.692	42.7827	36.5002
KP1_RS06375	fetA	iron ABC transporter ATP-binding protein FetA	CDS	1.229	1.87263e-07	6.51772e-07	43.0382	38.1567	40.8425	94.2594	96.4416
KP1_RS06385		co-chaperone YbbN	CDS	-1.88416	2.74096e-09	1.62838e-08	112.522	102.348	104.083	29.7727	27.8159
KP1_RS06400		putative ABC transporter ATP-binding protein YbbA	CDS	-1.07718	0.000469747	0.000806714	17.3551	23.109	26.4324	12.447	8.61902
KP1_RS06405		putative ABC transporter permease subunit YbbP	CDS	-2.13193	7.20588e-08	2.76055e-07	59.1855	83.5387	81.7674	18.8269	15.2792
KP1_RS06430	allA	ureidoglycolate lyase	CDS	1.09508	0.00144929	0.00230911	3.49646	2.56767	2.30563	6.12968	5.8766
KP1_RS06455		MFS transporter	CDS	1.72658	0.000630898	0.0010634	1.14429	1.19426	0.576406	3.81541	2.80771
KP1_RS06460		putative allantoin permease	CDS	1.00622	0.013991	0.0191522	1.97073	1.3734	1.07047	3.25248	2.74242
KP1_RS06465	allB	allantoinase AllB	CDS	1.51029	1.41924e-07	5.08647e-07	22.5045	22.2133	22.6445	56.981	70.9763
KP1_RS06485	allC	allantoate deiminase	CDS	-2.10858	4.49017e-07	1.42597e-06	14.9394	13.7937	13.0927	3.00229	3.46067
KP1_RS06500		DUF1116 domain-containing protein	CDS	-1.21165	0.000158507	0.000293753	9.21793	9.01669	11.1988	4.0656	4.3748
KP1_RS06505		DUF2877 domain-containing protein	CDS	-2.05311	1.77637e-07	6.21409e-07	21.4873	20.4816	18.8567	5.19146	4.57069
KP1_RS06510		carbamate kinase	CDS	-1.43498	9.03852e-05	0.00017546	8.13721	7.40443	7.24625	3.18993	2.41594
KP1_RS06535	ppiB	peptidylprolyl isomerase B	CDS	-1.18186	1.40602e-05	3.17391e-05	107.5	81.5682	88.3549	34.3387	47.2087
KP1_RS06545		DUF2145 domain-containing protein	CDS	-1.21053	2.50419e-06	6.60843e-06	37.7617	38.1567	38.8663	15.9497	17.1074
KP1_RS06550		STM0539 family protein	CDS	-1.22996	1.8476e-05	4.08846e-05	25.9373	26.0947	32.3611	10.7582	13.1897
KP1_RS06575		hypothetical protein	CDS	5.56379	6.42065e-12	1.25257e-10	1.84359	1.07484	2.22328	74.6195	84.5578
KP1_RS06580	uraH	hydroxyisourate hydrolase	CDS	2.20753	2.96309e-09	1.72216e-08	25.4288	24.781	18.6097	102.14	110.48
KP1_RS06585		hypothetical protein	CDS	2.19728	8.31215e-05	0.000162537	1.01715	0.477705	1.23516	4.00306	4.17892
KP1_RS06600		hypothetical protein	CDS	1.26736	0.0349669	0.0450776	0.254288	0.776271	0.494063	1.06331	1.4365
KP1_RS06620		fimbria/pilus outer membrane usher protein	CDS	1.44206	4.66151e-06	1.16635e-05	17.0373	16.5405	10.9517	40.0931	41.0056
KP1_RS06635		Kdo(2)-lipid IV(A) acyltransferase	CDS	3.69128	2.46578e-13	1.20151e-11	54.6083	49.3828	47.5124	611.467	694.157
KP1_RS06640		DUF1471 domain-containing protein	CDS	-1.16936	3.54885e-07	1.16144e-06	920.394	1111.14	888.078	402.87	462.619
KP1_RS06650	cadB	cadaverine/lysine antiporter	CDS	-2.89809	2.50998e-11	3.30594e-10	14683.5	12800.2	11058.3	1699.05	1747.9
KP1_RS06655	cadA	lysine decarboxylase CadA	CDS	-9.26625	5.51741e-16	4.5796e-13	27410.4	21413.4	22248.8	38.3418	38.5897
KP1_RS06660	dtpD	dipeptide permease DtpD	CDS	-7.94486	2.91862e-15	9.38627e-13	979.516	1163.69	1171.67	4.0656	4.89717
KP1_RS06665	lysS	lysine--tRNA ligase	CDS	-5.40155	2.1452e-15	8.6237e-13	14574.8	13283.6	12513.9	324.935	311.786
KP1_RS06670		hypothetical protein	CDS	3.31434	1.36536e-09	9.01027e-09	5.08575	3.34394	5.76406	48.537	44.7275
KP1_RS06675	iolE	myo-inosose-2 dehydratase	CDS	1.41283	0.000422827	0.000732657	3.56003	1.73168	2.79969	6.88025	7.4437
KP1_RS06680		Gfo/Idh/MocA family oxidoreductase	CDS	1.20024	7.20695e-05	0.000143071	5.53076	5.97132	7.3286	13.2601	15.4751
KP1_RS06690		Gfo/Idh/MocA family oxidoreductase	CDS	1.18142	0.0231528	0.0306334	0.699291	0.597132	1.64688	2.00153	2.28535
KP1_RS06700		sugar ABC transporter substrate-binding protein	CDS	-1.49898	9.24043e-06	2.17337e-05	35.2824	23.945	35.9019	10.3829	12.0144
KP1_RS06705		sugar ABC transporter ATP-binding protein	CDS	-1.64338	3.67402e-07	1.1957e-06	36.7446	33.2005	41.913	11.9466	11.8838
KP1_RS06720		hypothetical protein	CDS	1.4487	0.000376693	0.00065911	1.65287	1.49283	1.72922	4.94127	3.91774
KP1_RS06725		LacI family DNA-binding transcriptional regulator	CDS	1.05683	4.56896e-05	9.40703e-05	22.3773	29.7372	33.6786	64.174	54.5871
KP1_RS06730		sucrose-6-phosphate hydrolase	CDS	-1.49575	5.13322e-06	1.27249e-05	19.1987	25.4975	20.6683	7.88101	7.57429
KP1_RS06740		carbohydrate porin	CDS	1.24003	1.26883e-05	2.89264e-05	10.5529	9.0764	11.5281	22.7674	26.1835
KP1_RS06755		helix-turn-helix domain-containing protein	CDS	1.1139	2.30457e-05	5.001e-05	32.1674	21.7953	31.62	60.9215	62.3573
KP1_RS06780		ABC transporter substrate-binding protein	CDS	1.18011	0.000137135	0.000257911	17.5459	16.6003	27.5852	49.7255	43.0298
KP1_RS06795		RcnB family protein	CDS	1.44391	1.20923e-05	2.77117e-05	4.45003	5.07562	4.6936	13.9481	11.8838
KP1_RS06840		anaerobic sulfatase maturase	CDS	2.63806	7.18724e-05	0.000142766	0.635719	0.298566	0.411719	3.44013	2.22005
KP1_RS06850		MFS transporter	CDS	-1.06646	0.0020302	0.00316027	6.1029	6.74759	8.39907	2.68955	4.04833
KP1_RS06860		DUF3156 family protein	CDS	-2.09674	0.000619071	0.0010442	2.16145	1.73168	2.38797	0.375286	0.58766
KP1_RS06865		APC family permease	CDS	-2.22757	2.99589e-06	7.76999e-06	16.6558	18.4514	29.4791	4.50344	4.63599
KP1_RS06870		cupin domain-containing protein	CDS	1.01018	0.00360457	0.00536915	2.28859	1.97053	2.635	4.37834	4.83187
KP1_RS06875		FAD-binding oxidoreductase	CDS	1.299	0.000163682	0.000302298	3.87789	3.52308	5.27	9.06942	11.5573
KP1_RS06915		Exc2 family lipoprotein	CDS	2.02013	2.19766e-08	9.68173e-08	7.94649	8.41956	8.31672	34.5264	32.256
KP1_RS06935		helix-turn-helix transcriptional regulator	CDS	1.71675	1.30679e-08	6.1442e-08	27.2724	31.7077	33.0199	106.394	95.0704
KP1_RS06950		SIS domain-containing protein	CDS	-3.38035	1.56863e-08	7.16578e-08	21.8687	18.0334	15.0689	1.87643	1.63239
KP1_RS06955		SIS domain-containing protein	CDS	-1.1515	0.000155008	0.000288043	10.6165	9.91239	10.787	5.06637	4.30951
KP1_RS06980	nfsB	oxygen-insensitive NAD(P)H nitroreductase	CDS	-1.4021	1.35739e-08	6.32662e-08	241.573	245.063	228.751	87.817	92.6545
KP1_RS06990		TetR/AcrR family transcriptional regulator	CDS	1.81075	5.40777e-08	2.1313e-07	17.0373	16.3017	22.0681	65.1122	64.055
KP1_RS06995		MBL fold metallo-hydrolase	CDS	2.44925	1.51738e-10	1.44948e-09	23.6488	26.3932	29.4791	149.802	139.341
KP1_RS07000		RamA family antibiotic efflux transcriptional regulator	CDS	1.26744	1.8777e-05	4.14746e-05	8.64578	9.91239	10.7047	20.2655	26.6406
KP1_RS07005		DUF1158 domain-containing protein	CDS	2.26764	1.79632e-09	1.13274e-08	11.2522	10.8081	10.9517	55.1046	50.9306
KP1_RS07015		cation-transporting P-type ATPase	CDS	3.40263	1.17534e-11	1.88995e-10	20.0887	27.5875	20.6683	241.247	241.855
KP1_RS07035		YbdK family carboxylate-amine ligase	CDS	-4.74492	1.45862e-10	1.40728e-09	66.0512	73.5069	75.0152	1.81388	3.52596
KP1_RS07055		ABC transporter ATP-binding protein	CDS	-1.56073	0.00125778	0.00202995	3.43288	5.01591	7.905	1.81388	1.82828
KP1_RS07080		PLP-dependent aminotransferase family protein	CDS	-1.23387	0.0299973	0.0389102	1.33501	1.49283	1.72922	0.938216	0.326478
KP1_RS07085		transporter substrate-binding domain-containing protein	CDS	2.07089	8.13774e-05	0.000159385	1.5893	0.955411	0.65875	4.75363	4.4401
KP1_RS07095		ABC transporter permease subunit	CDS	1.18933	0.0345829	0.0446302	0.762863	0.298566	0.823438	1.50115	1.30591
KP1_RS07130		ABC transporter ATP-binding protein	CDS	-1.9099	3.88349e-07	1.25479e-06	26.1916	33.2005	33.8433	9.25707	7.24781
KP1_RS07145		ABC transporter permease	CDS	-2.99515	2.04335e-08	9.10167e-08	21.9323	21.1385	18.0333	3.00229	2.08946
KP1_RS07150		ABC transporter substrate-binding protein	CDS	-2.70412	2.04297e-10	1.84902e-09	91.4164	108.977	93.2955	14.6987	15.3445
KP1_RS07160	betA	choline dehydrogenase	CDS	-1.48782	1.32896e-06	3.71217e-06	26.5731	32.4242	28.9027	10.508	10.382
KP1_RS07185		mechanosensitive ion channel	CDS	-2.13995	6.00836e-09	3.16769e-08	46.5982	50.6965	49.818	11.0084	11.2308
KP1_RS07200		SDR family oxidoreductase	CDS	-2.85637	1.98292e-07	6.89164e-07	16.0201	20.3622	17.7039	3.25248	1.69769
KP1_RS07205		SDR family oxidoreductase	CDS	-3.49463	5.23521e-09	2.8186e-08	15.003	17.4362	15.3159	1.37605	1.4365
KP1_RS07210		ABC transporter permease	CDS	-1.45879	6.92816e-05	0.000138219	8.96364	10.3304	7.49328	3.50267	3.0036
KP1_RS07220		DUF2291 domain-containing protein	CDS	-2.14811	0.000104234	0.00020017	5.02218	5.79218	5.02297	0.625477	1.76298
KP1_RS07225		D-ribose ABC transporter substrate-binding protein	CDS	-1.79919	1.65945e-06	4.53037e-06	15.9566	13.3757	14.7395	4.44089	3.98303
KP1_RS07250	entD	enterobactin synthase subunit EntD	CDS	1.17131	0.0158802	0.0215548	1.08072	0.656845	0.988125	2.50191	1.56709
KP1_RS07255	fepA	siderophore enterobactin receptor FepA	CDS	1.45326	4.10582e-05	8.54096e-05	2.67002	3.34394	3.29375	8.56904	8.42313
KP1_RS07260	fes	enterochelin esterase	CDS	1.73079	0.000394369	0.000687297	1.20787	0.835984	1.64688	4.69108	3.33008
KP1_RS07270	entF	enterobactin non-ribosomal peptide synthetase EntF	CDS	1.01014	0.000278167	0.000496992	8.51864	11.3455	13.5867	21.9543	22.7882
KP1_RS07285	fepD	Fe(3+)-siderophore ABC transporter permease	CDS	1.84695	0.015486	0.0210554	0.445003	0.417992	1.81156	4.31579	1.69769
KP1_RS07290	entS	enterobactin transporter EntS	CDS	1.25121	0.0010447	0.00170546	2.09787	2.74681	3.62313	7.88101	5.41953
KP1_RS07295	fepB	Fe2+-enterobactin ABC transporter substrate-binding protein	CDS	1.93075	1.26187e-06	3.53911e-06	3.30574	4.71734	4.61125	17.4508	14.6262
KP1_RS07300	entC	isochorismate synthase EntC	CDS	1.67287	0.0031774	0.00478394	0.762863	0.597132	0.65875	2.93974	1.37121
KP1_RS07320	entH	proofreading thioesterase EntH	CDS	1.3398	0.00172355	0.00271357	1.39858	2.62738	1.39984	5.06637	4.24421
KP1_RS07325	cstA	pyruvate/proton symporter CstA	CDS	-3.14151	1.4199e-08	6.58616e-08	537.882	515.743	762.339	67.9268	69.2133
KP1_RS07345		3-oxoacyl-ACP reductase family protein	CDS	-3.37115	2.22917e-09	1.35777e-08	22.2502	28.3638	24.9502	2.43936	2.41594
KP1_RS07365		sugar ABC transporter substrate-binding protein	CDS	-1.75964	7.75207e-06	1.84625e-05	9.02721	12.1218	11.0341	3.18993	3.13419
KP1_RS07370		LVIVD repeat-containing protein	CDS	-1.76769	2.4751e-06	6.53882e-06	15.3208	14.9283	12.7633	4.56598	3.85244
KP1_RS07375	mtnK	S-methyl-5-thioribose kinase	CDS	-2.17379	7.93031e-05	0.000155892	10.4894	13.3757	12.3516	3.94051	1.37121
KP1_RS07410		PucR family transcriptional regulator ligand-binding domain-containing protein	CDS	2.14344	2.28437e-06	6.07485e-06	2.0343	3.10508	1.89391	10.7582	10.2514
KP1_RS07415	codB	cytosine permease	CDS	1.00283	0.0151946	0.0206906	1.52573	3.70222	1.89391	4.56598	5.09306
KP1_RS07430		2-hydroxyacid dehydrogenase	CDS	-1.14244	0.00392416	0.00581572	3.81432	2.92595	3.45844	1.56369	1.5018
KP1_RS07435		sugar kinase	CDS	-1.96929	0.00755032	0.0107157	0.826435	1.19426	2.30563	0.375286	0.326478
KP1_RS07445		ABC transporter permease	CDS	1.08972	0.0137993	0.0189113	0.953579	0.955411	0.905782	2.18917	1.82828
KP1_RS07450		sugar ABC transporter ATP-binding protein	CDS	1.43836	0.000488463	0.000835287	1.65287	1.79139	1.56453	5.37911	3.72185
KP1_RS07460		molybdopterin-dependent oxidoreductase	CDS	1.14634	0.000541591	0.000922541	4.70432	3.58279	3.12906	7.69337	9.27197
KP1_RS07475		pyridoxal phosphate-dependent aminotransferase	CDS	-1.75372	7.48252e-05	0.000148054	13.6044	18.1528	23.962	4.1907	6.79074
KP1_RS07480		ParB/RepB/Spo0J family partition protein	CDS	-2.20156	9.57608e-05	0.000184854	5.40361	3.40365	4.03485	1.18841	0.652956
KP1_RS07490		LysR family transcriptional regulator	CDS	1.54739	0.000686374	0.00114968	1.46215	0.955411	2.05859	4.37834	4.17892
KP1_RS07505	ahpF	alkyl hydroperoxide reductase subunit F	CDS	-1.14728	4.72581e-07	1.48905e-06	175.395	188.455	157.688	74.6195	82.403
KP1_RS07515	rnk	nucleoside diphosphate kinase regulator	CDS	2.33447	4.24918e-05	8.805e-05	47.4882	57.0858	89.1783	334.193	315.443
KP1_RS07530	pagP	lipid IV(A) palmitoyltransferase PagP	CDS	3.26495	3.75416e-13	1.66494e-11	86.2671	87.5992	93.1308	805.552	905.128
KP1_RS07540	crcB	fluoride efflux transporter CrcB	CDS	2.05117	1.61301e-09	1.04255e-08	20.343	19.5859	22.2328	82.0626	89.5203
KP1_RS07550	tatE	twin-arginine translocase subunit TatE	CDS	1.44088	4.20523e-06	1.05822e-05	8.8365	7.94185	6.99922	20.0153	23.1799
KP1_RS07565	lipB	lipoyl(octanoyl) transferase LipB	CDS	1.10182	1.48803e-06	4.10187e-06	59.1219	46.5166	49.818	107.957	114.528
KP1_RS07570	ybeD	DUF493 family protein YbeD	CDS	2.4595	3.82985e-11	4.66545e-10	92.1157	94.5857	85.7199	449.468	549.92
KP1_RS07575	dacA	D-alanyl-D-alanine carboxypeptidase DacA	CDS	-1.87635	6.21497e-10	4.66892e-09	367.7	324.541	343.209	94.7598	93.2421
KP1_RS07580	rlpA	endolytic peptidoglycan transglycosylase RlpA	CDS	-1.63465	3.372e-08	1.39507e-07	188.3	194.008	184.203	69.428	52.1712
KP1_RS07585	mrdB	peptidoglycan glycosyltransferase MrdB	CDS	-2.82383	1.60828e-10	1.51235e-09	118.434	109.096	101.777	17.013	13.9733
KP1_RS07595	rlmH	23S rRNA (pseudouridine(1915)-N(3))-methyltransferase RlmH	CDS	2.1828	2.12281e-10	1.91053e-09	34.011	32.0063	37.2194	152.366	159.844
KP1_RS07600	rsfS	ribosome silencing factor	CDS	2.209	1.95523e-08	8.75769e-08	11.1251	15.1074	16.4688	60.6088	70.7151
KP1_RS07610	nadD	nicotinate-nucleotide adenylyltransferase	CDS	-2.93852	3.23674e-09	1.8522e-08	33.1845	40.9035	44.3833	5.44165	4.83187
KP1_RS07615	holA	DNA polymerase III subunit delta	CDS	-1.83437	6.50697e-09	3.40082e-08	89.7	101.811	97.7421	28.5218	25.5306
KP1_RS07620	lptE	LPS assembly lipoprotein LptE	CDS	-1.30766	6.08817e-08	2.36849e-07	274.249	244.884	247.608	109.584	96.8987
KP1_RS07640		ShlB/FhaC/HecB family hemolysin secretion/activation protein	CDS	1.00404	0.00521879	0.00761969	2.41573	1.85111	2.30563	3.75286	5.02776
KP1_RS07650		amino acid ABC transporter ATP-binding protein	CDS	-1.92349	1.18863e-08	5.69412e-08	74.8242	66.9982	81.0263	20.5782	18.5439
KP1_RS07655	gltK	glutamate/aspartate ABC transporter permease GltK	CDS	-1.80638	1.27996e-05	2.90978e-05	85.8857	71.4169	122.692	27.0206	26.2488
KP1_RS07660		amino acid ABC transporter permease	CDS	-3.42233	1.61439e-09	1.04255e-08	132.357	112.619	172.593	13.3227	12.6021
KP1_RS07665		amino acid ABC transporter substrate-binding protein	CDS	-2.01052	1.50161e-08	6.9054e-08	889.308	768.688	1065.94	210.411	240.223
KP1_RS07670	lnt	apolipoprotein N-acyltransferase	CDS	-1.27975	1.14225e-07	4.21591e-07	150.284	146.715	147.231	65.8628	56.0889
KP1_RS07680	ybeY	rRNA maturation RNase YbeY	CDS	-1.14266	1.32575e-06	3.70748e-06	79.5285	74.0443	67.1925	33.9009	32.7784
KP1_RS07735	asnB	asparagine synthase B	CDS	-1.10076	6.79897e-07	2.04096e-06	120.85	111.723	107.87	50.5386	55.3054
KP1_RS07770		methionine synthase	CDS	2.12406	0.00198374	0.00309495	0.381432	0.358279	0.576406	1.06331	2.74242
KP1_RS07785		citrate-proton symporter	CDS	2.3101	1.50865e-08	6.93118e-08	5.46719	4.89648	5.43469	25.7071	26.51
KP1_RS07790	fur	ferric iron uptake transcriptional regulator	CDS	1.2847	3.46138e-06	8.84881e-06	61.5376	51.5325	71.7214	130.6	169.181
KP1_RS07795	fldA	flavodoxin FldA	CDS	1.79996	5.01207e-09	2.71057e-08	66.2419	54.6375	70.3216	209.347	234.15
KP1_RS07800	ybfE	LexA regulated protein	CDS	2.99008	1.04294e-10	1.06819e-09	10.1079	10.8678	13.5044	91.7575	90.1732
KP1_RS07820	pgm	phosphoglucomutase (alpha-D-glucose-1,6-bisphosphate-dependent)	CDS	-1.45518	1.71819e-09	1.09782e-08	1466.99	1555.17	1416.48	549.67	529.547
KP1_RS07825		hypothetical protein	CDS	-2.49791	1.387e-07	4.97463e-07	11.8244	12.2412	11.7752	2.06408	2.15475
KP1_RS07830	kdpE	two-component system response regulator KdpE	CDS	-3.53669	1.35629e-12	3.77838e-11	253.525	250.736	237.232	22.2044	20.3722
KP1_RS07835	kdpD	two-component system sensor histidine kinase KdpD	CDS	-5.88818	1.24058e-12	3.58358e-11	2593.35	3307.33	2951.53	56.1053	43.4869
KP1_RS07840	kdpC	potassium-transporting ATPase subunit KdpC	CDS	-5.04776	7.32399e-13	2.46527e-11	772.971	1061.34	899.77	27.0832	28.0118
KP1_RS07845	kdpB	potassium-transporting ATPase subunit KdpB	CDS	-4.30586	7.73717e-14	5.53724e-12	7271.48	8392.63	6990.9	403.495	360.105
KP1_RS07850	kdpA	potassium-transporting ATPase subunit KdpA	CDS	-1.21906	1.06715e-06	3.03891e-06	3742.16	4506.13	3255.05	1691.17	1603.2
KP1_RS07855		DUF2517 family protein	CDS	4.57975	3.87867e-14	3.46495e-12	28.6074	32.7228	29.1497	664.632	779.368
KP1_RS07890		DUF969 domain-containing protein	CDS	-1.66616	4.02945e-07	1.29674e-06	27.5902	33.4394	31.2083	9.50726	9.85964
KP1_RS07895		DUF979 domain-containing protein	CDS	-1.98502	1.57206e-08	7.17468e-08	59.8848	65.3262	54.0175	15.9497	14.2344
KP1_RS07900	pcp	pyroglutamyl-peptidase I	CDS	-1.31091	8.87545e-07	2.57767e-06	61.4741	78.6422	66.4514	27.8963	27.62
KP1_RS07905	nei	endonuclease VIII	CDS	-2.47053	4.05154e-08	1.64517e-07	47.8697	52.5476	37.3841	7.00535	9.59845
KP1_RS07915	gltA	citrate synthase	CDS	-2.10152	7.56284e-11	8.08938e-10	1785.61	1581.2	1862.95	408.374	403.984
KP1_RS07930	sdhA	succinate dehydrogenase flavoprotein subunit	CDS	-2.8928	5.83461e-12	1.16789e-10	2710.13	3197.52	3270.45	433.393	390.402
KP1_RS07935	sdhB	succinate dehydrogenase iron-sulfur subunit SdhB	CDS	-5.49041	1.15355e-14	1.47437e-12	1009.9	1122.19	973.797	23.643	22.3964
KP1_RS07940	sucA	2-oxoglutarate dehydrogenase E1 component	CDS	-6.61185	3.05171e-16	4.5796e-13	5060.71	5066.12	5114.29	49.0374	54.8483
KP1_RS07945	odhB	2-oxoglutarate dehydrogenase complex dihydrolipoyllysine-residue succinyltransferase	CDS	-5.78023	1.39672e-15	7.10184e-13	2079.06	1988.09	2060.9	38.5294	35.782
KP1_RS07950	sucC	ADP-forming succinate--CoA ligase subunit beta	CDS	-6.97038	7.92154e-16	5.45907e-13	1649.31	1781.06	1560.33	13.1976	13.3203
KP1_RS07955	sucD	succinate--CoA ligase subunit alpha	CDS	-6.47163	9.64368e-15	1.45379e-12	825.799	1012.79	917.804	10.7582	9.92493
KP1_RS07970	cydB	cytochrome d ubiquinol oxidase subunit II	CDS	-1.81306	1.74373e-10	1.62389e-09	4133.96	4571.94	3929.36	1207.3	1189.95
KP1_RS07975	cydX	cytochrome bd-I oxidase subunit CydX	CDS	-2.47365	2.6228e-06	6.89881e-06	8.45507	6.3296	8.23438	1.62624	1.11003
KP1_RS07980	ybgE	cyd operon protein YbgE	CDS	-1.15438	2.29443e-07	7.83876e-07	126.19	128.742	133.891	56.1053	60.3331
KP1_RS07985	ybgC	tol-pal system-associated acyl-CoA thioesterase	CDS	2.67647	3.21287e-11	3.99456e-10	77.0492	62.6988	75.4269	422.385	494.288
KP1_RS07990	tolQ	Tol-Pal system protein TolQ	CDS	2.54111	1.06654e-11	1.77413e-10	200.697	166.062	187.744	1037.1	1114.33
KP1_RS07995	tolR	colicin uptake protein TolR	CDS	2.16564	2.16973e-10	1.94189e-09	139.795	124.562	110.67	532.219	590.142
KP1_RS08000	tolA	cell envelope integrity protein TolA	CDS	2.19968	6.78624e-12	1.29908e-10	362.932	390.345	379.934	1695.48	1775.06
KP1_RS08010	pal	peptidoglycan-associated lipoprotein Pal	CDS	-1.20376	1.35612e-08	6.32662e-08	1803.79	1653.22	1706.82	719.111	775.451
KP1_RS08015	cpoB	cell division protein CpoB	CDS	-2.12719	4.37078e-11	5.19326e-10	748.496	742.235	775.267	171.568	174.209
KP1_RS08085	gpmA	2,3-diphosphoglycerate-dependent phosphoglycerate mutase	CDS	-2.0213	1.7854e-10	1.65312e-09	540.87	498.127	501.638	122.093	130.918
KP1_RS08090	galM	galactose-1-epimerase	CDS	-5.32819	6.84027e-12	1.30425e-10	85.8857	114.828	100.953	2.06408	2.9383
KP1_RS08095	galK	galactokinase	CDS	-3.88574	1.14591e-12	3.37066e-11	188.173	172.81	167.817	11.759	12.0797
KP1_RS08100	galT	galactose-1-phosphate uridylyltransferase	CDS	-3.14951	1.57793e-11	2.32781e-10	142.147	153.702	145.09	17.8887	15.2139
KP1_RS08105	galE	UDP-glucose 4-epimerase GalE	CDS	-1.55987	8.42951e-09	4.24025e-08	215.509	209.772	188.238	70.0535	68.691
KP1_RS08130	modA	molybdate ABC transporter substrate-binding protein	CDS	1.34592	4.62375e-08	1.8495e-07	63.9534	69.5658	58.2994	166.252	159.06
KP1_RS08150	pgl	6-phosphogluconolactonase	CDS	-1.97889	3.37071e-10	2.83775e-09	719.825	645.858	613.214	165.376	169.311
KP1_RS08180		helix-turn-helix transcriptional regulator	CDS	-1.25327	0.00692797	0.00989066	3.49646	3.6425	6.83453	1.4386	2.41594
KP1_RS08215		universal stress protein	CDS	-2.56141	1.57821e-07	5.57343e-07	35.5367	24.1838	30.0555	4.0656	6.07249
KP1_RS08220		cation-transporting P-type ATPase	CDS	-2.69571	0.000390819	0.000681849	418.049	390.106	324.023	78.4349	38.002
KP1_RS08230	hutI	imidazolonepropionase	CDS	-2.25677	0.000101706	0.000195627	290.46	333.677	513.413	87.1915	71.3681
KP1_RS08235	hutG	formimidoylglutamase	CDS	-2.89324	4.24414e-05	8.80212e-05	64.4619	94.8245	130.68	14.1358	11.8185
KP1_RS08250	hutH	histidine ammonia-lyase	CDS	-4.69508	6.60182e-07	1.98548e-06	611.18	649.679	1018.1	28.4592	30.1666
KP1_RS08255		amino acid permease	CDS	-4.59152	7.49981e-11	8.03979e-10	85.0592	84.0164	117.999	4.37834	3.52596
KP1_RS08295		hypothetical protein	CDS	3.54434	1.06053e-08	5.1417e-08	1.27144	1.19426	0.823438	14.1983	11.9491
KP1_RS08330	moaB	molybdenum cofactor biosynthesis protein B	CDS	-2.40723	5.81052e-09	3.0836e-08	49.5861	57.8023	65.0516	11.3837	10.2514
KP1_RS08335	moaC	cyclic pyranopterin monophosphate synthase MoaC	CDS	1.25333	3.01666e-06	7.81965e-06	33.4388	32.1257	34.6667	65.0496	94.2215
KP1_RS08340	moaD	molybdopterin synthase sulfur carrier subunit	CDS	-2.47322	0.000169363	0.000312312	2.35216	2.44824	3.9525	0.375286	0.652956
KP1_RS08345	moaE	molybdopterin synthase catalytic subunit MoaE	CDS	-2.39975	1.56381e-08	7.15054e-08	30.0059	34.4545	34.6667	6.88025	5.61542
KP1_RS08350		Bax inhibitor-1/YccA family protein	CDS	-1.06276	3.36872e-07	1.10775e-06	332.545	296.774	291.25	144.61	149.2
KP1_RS08355		lysylphosphatidylglycerol synthase domain-containing protein	CDS	-3.44246	6.67717e-10	4.94785e-09	38.7789	44.7252	34.255	3.81541	3.39537
KP1_RS08360	clsB	cardiolipin synthase ClsB	CDS	-3.65497	6.35361e-12	1.24593e-10	106.102	114.231	99.7183	8.56904	8.35784
KP1_RS08365		endonuclease/exonuclease/phosphatase family protein	CDS	-2.13782	1.34362e-08	6.27455e-08	41.7032	47.8302	42.407	10.508	9.46786
KP1_RS08370		YbhQ family protein	CDS	3.67136	1.62041e-13	9.53592e-12	160.773	165.167	197.707	2198.43	2247.15
KP1_RS08375		ABC transporter permease	CDS	-3.52417	1.69494e-10	1.58457e-09	110.17	93.9288	95.7658	7.00535	10.382
KP1_RS08380		ABC transporter permease	CDS	-4.39779	5.47394e-12	1.11419e-10	77.5577	74.2832	77.2385	3.18993	4.04833
KP1_RS08385		ATP-binding cassette domain-containing protein	CDS	-5.4438	2.06426e-12	5.17751e-11	116.019	152.149	125.327	2.627	3.39537
KP1_RS08390	hlyD	secretion protein HlyD	CDS	-3.83607	4.99376e-11	5.80479e-10	70.1198	85.151	65.2986	5.06637	5.22365
KP1_RS08410		MFS transporter	CDS	1.6035	0.000553663	0.000941111	1.27144	0.895697	1.39984	3.06484	4.11362
KP1_RS08425		transketolase family protein	CDS	1.27842	5.89001e-06	1.44304e-05	10.1715	10.211	9.2225	22.5172	25.4653
KP1_RS08430	rhlE	ATP-dependent RNA helicase RhlE	CDS	1.58586	1.60572e-06	4.39864e-06	110.488	167.137	132.326	443.526	377.147
KP1_RS08445	ybiJ	DUF1471 family protein YbiJ	CDS	2.56907	1.3336e-08	6.252e-08	13.6044	9.37497	14.0808	63.2358	82.8601
KP1_RS08465	rlmF	23S rRNA (adenine(1618)-N(6))-methyltransferase RlmF	CDS	2.74269	3.35004e-09	1.90798e-08	5.02218	5.07562	6.83453	39.28	35.782
KP1_RS08470	ybiO	mechanosensitive channel protein	CDS	-2.58581	1.07908e-09	7.46843e-09	78.0028	80.6725	66.5338	13.5729	11.4267
KP1_RS08475	glnQ	glutamine ABC transporter ATP-binding protein GlnQ	CDS	-2.6846	5.26721e-10	4.086e-09	119.261	121.098	150.607	18.5141	22.0046
KP1_RS08480	glnP	glutamine ABC transporter permease GlnP	CDS	-1.40392	3.17982e-06	8.19416e-06	183.977	164.868	245.631	72.6805	76.9835
KP1_RS08485	glnH	glutamine ABC transporter substrate-binding protein GlnH	CDS	-1.42533	0.000285577	0.000509476	883.078	619.942	1039.92	295.601	335.489
KP1_RS08490	dps	DNA starvation/stationary phase protection protein Dps	CDS	-2.97933	4.5716e-12	9.6303e-11	1555.54	1419.5	1291.48	172.507	188.182
KP1_RS08495	rhtA	threonine/homoserine exporter RhtA	CDS	1.62502	1.12445e-07	4.15983e-07	25.3652	32.6631	35.0784	101.828	89.3897
KP1_RS08510		phosphoethanolamine transferase	CDS	1.4818	1.87461e-05	4.14251e-05	250.473	194.307	317.024	715.984	701.536
KP1_RS08520	mntR	manganese-binding transcriptional regulator MntR	CDS	1.71818	8.77747e-09	4.38328e-08	30.0695	30.6329	32.4434	93.4463	110.807
KP1_RS08535		GntR family transcriptional regulator	CDS	1.58406	4.13883e-07	1.32311e-06	12.7144	12.4203	13.5044	33.8383	43.3563
KP1_RS08540	ldtB	L,D-transpeptidase	CDS	1.1753	4.17223e-08	1.68708e-07	308.197	326.452	282.439	706.915	674.112
KP1_RS08560		MFS transporter	CDS	1.70019	5.72774e-05	0.000115609	1.97073	2.50795	1.64688	5.75439	7.70488
KP1_RS08580		formate C-acetyltransferase/glycerol dehydratase family glycyl radical enzyme	CDS	-1.00747	7.86067e-05	0.000154838	24.9202	27.2889	21.4917	12.1968	12.2756
KP1_RS08590	moeB	molybdopterin-synthase adenylyltransferase MoeB	CDS	-1.51532	2.25607e-06	6.00622e-06	37.4439	41.6201	32.3611	14.7613	11.2308
KP1_RS08605	gsiA	glutathione ABC transporter ATP-binding protein GsiA	CDS	-1.13241	8.63533e-06	2.043e-05	92.7514	129.578	101.118	52.4776	45.9028
KP1_RS08610	gsiB	glutathione ABC transporter substrate-binding protein GsiB	CDS	-3.27653	1.89311e-11	2.63941e-10	191.224	213.475	173.251	21.2037	18.5439
KP1_RS08615	gsiC	glutathione ABC transporter permease GsiC	CDS	-2.42273	1.48506e-07	5.28315e-07	28.7345	45.2029	37.4664	7.69337	6.13779
KP1_RS08620	gsiD	glutathione ABC transporter permease GsiD	CDS	-2.27796	5.41007e-09	2.90302e-08	81.1813	108.857	84.9788	19.3273	18.4787
KP1_RS08635	bssR	biofilm formation regulator BssR	CDS	1.77122	2.16691e-10	1.94189e-09	330.765	312.539	337.527	1053.55	1178.32
KP1_RS08640		PQQ-dependent sugar dehydrogenase	CDS	1.19497	1.45518e-06	4.02049e-06	87.7928	101.035	124.504	232.115	245.707
KP1_RS08665	ybjG	undecaprenyl-diphosphate phosphatase	CDS	1.25425	1.05945e-07	3.9435e-07	287.027	272.352	348.891	742.066	701.862
KP1_RS08670	kdeA	multidrug efflux MFS transporter KdeA	CDS	2.62354	1.65954e-11	2.40409e-10	26.6366	29.6774	28.4909	174.758	173.752
KP1_RS08680		MFS transporter	CDS	1.24569	9.30475e-07	2.68458e-06	67.3227	92.1971	86.0492	206.845	181.326
KP1_RS08700		inner membrane protein YbjM	CDS	1.31389	9.69032e-06	2.26593e-05	17.2916	12.0621	12.4339	36.4653	32.909
KP1_RS08705		GrxA family glutaredoxin	CDS	3.84918	1.73719e-09	1.1074e-08	3.30574	2.56767	4.52891	40.4684	58.1131
KP1_RS08720	rimK	30S ribosomal protein S6--L-glutamate ligase	CDS	1.60724	2.20873e-08	9.72164e-08	52.7011	59.8923	45.4538	164.688	156.775
KP1_RS08725		YbjN domain-containing protein	CDS	2.09723	1.09367e-10	1.10605e-09	58.7405	65.9233	62.3342	260.073	273.458
KP1_RS08740	potH	putrescine ABC transporter permease PotH	CDS	-1.51854	2.70879e-07	9.07445e-07	47.8697	54.2196	46.0302	17.9512	16.5198
KP1_RS08760		response regulator transcription factor	CDS	1.13331	2.14203e-06	5.73428e-06	35.4096	36.425	28.985	75.933	71.7599
KP1_RS08770	artJ	arginine ABC transporter substrate-binding protein ArtJ	CDS	-2.3346	1.20244e-09	8.18137e-09	121.55	97.5116	122.033	22.3295	22.7229
KP1_RS08775	artM	arginine ABC transporter permease ArtM	CDS	-3.59574	1.10936e-11	1.82646e-10	128.097	121.457	108.282	10.508	9.20668
KP1_RS08780	artQ	arginine ABC transporter permease ArtQ	CDS	-2.71815	1.55529e-10	1.47691e-09	106.547	125.517	104.824	16.7628	17.3686
KP1_RS08785	artJ	arginine ABC transporter substrate-binding protein ArtI	CDS	-1.80116	1.11537e-09	7.66459e-09	425.614	414.887	369.229	116.902	114.528
KP1_RS08795		lipoprotein	CDS	-1.55198	3.67863e-08	1.51156e-07	128.987	108.797	115.034	37.8414	42.3768
KP1_RS08800		GGDEF domain-containing protein	CDS	1.07901	6.31722e-07	1.91542e-06	42.021	44.6654	45.3714	95.1977	90.7609
KP1_RS08815		SDR family oxidoreductase	CDS	-3.43828	7.85996e-12	1.40358e-10	240.938	258.618	209.565	20.8284	22.7882
KP1_RS08820	ltaE	low-specificity L-threonine aldolase	CDS	-3.95849	2.43822e-12	5.94039e-11	334.833	413.753	330.857	22.4546	23.8329
KP1_RS08825	poxB	ubiquinone-dependent pyruvate dehydrogenase	CDS	-3.00992	7.29306e-12	1.35307e-10	746.017	805.769	711.121	101.265	85.9943
KP1_RS08830		DoxX family protein	CDS	1.03405	9.10931e-06	2.14462e-05	23.903	21.019	20.833	43.283	46.5558
KP1_RS08835	hcr	NADH oxidoreductase	CDS	1.53216	3.09592e-07	1.02503e-06	21.233	21.019	16.1394	55.4798	57.4601
KP1_RS08840	hcp	hydroxylamine reductase	CDS	-1.15224	9.28112e-06	2.18188e-05	32.9938	30.0954	28.4909	13.6354	13.8427
KP1_RS08850	aqpZ	aquaporin Z	CDS	1.9461	2.35413e-10	2.06649e-09	222.375	239.032	196.884	864.097	827.556
KP1_RS08860	macA	macrolide transporter subunit MacA	CDS	1.86843	1.29809e-09	8.64913e-09	75.4599	71.7752	71.145	237.369	294.353
KP1_RS08865	macB	macrolide ABC transporter ATP-binding protein/permease MacB	CDS	1.07254	1.30472e-07	4.7146e-07	246.723	273.665	237.315	533.219	529.351
KP1_RS08880	clpA	ATP-dependent Clp protease ATP-binding subunit ClpA	CDS	-1.18622	9.93617e-09	4.86126e-08	2427.24	2223.84	2309.74	1006.52	1032.78
KP1_RS08885	infA	translation initiation factor IF-1	CDS	3.65637	1.52355e-12	4.12898e-11	29.3067	25.3184	29.7261	316.867	391.578
KP1_RS08895	cydC	cysteine/glutathione ABC transporter ATP-binding protein/permease CydC	CDS	-2.41771	5.53896e-10	4.25477e-09	121.931	152.269	142.372	27.2708	24.6817
KP1_RS08900	cydD	cysteine/glutathione ABC transporter permease/ATP-binding protein CydD	CDS	1.21516	2.55785e-07	8.61384e-07	51.4297	60.3103	60.1933	140.357	125.694
KP1_RS08920	ftsK	DNA translocase FtsK	CDS	-2.09472	5.06588e-10	3.97362e-09	766.296	970.16	911.71	211.724	201.568
KP1_RS08925	lolA	outer membrane lipoprotein chaperone LolA	CDS	-1.40726	8.72685e-09	4.36252e-08	269.481	266.739	266.053	102.391	99.2493
KP1_RS08930	rarA	replication-associated recombination protein RarA	CDS	-2.80205	6.65537e-12	1.2791e-10	286.837	295.102	297.755	42.2823	41.7892
KP1_RS08935	serS	serine--tRNA ligase	CDS	-1.07085	4.48909e-08	1.80461e-07	1643.14	1510.5	1507.71	728.368	750.965
KP1_RS08940	dmsA	dimethylsulfoxide reductase subunit A	CDS	-1.11777	8.7647e-07	2.55012e-06	1203.04	1072.57	895.159	497.817	476.331
KP1_RS08960		MFS transporter	CDS	3.12977	2.20482e-13	1.15008e-11	181.053	182.006	200.919	1666.96	1623.31
KP1_RS08970	pflB	formate C-acetyltransferase	CDS	-5.77815	1.22331e-14	1.47532e-12	35598.3	28851.4	28627.9	554.548	576.168
KP1_RS08990	serC	3-phosphoserine/phosphohydroxythreonine transaminase	CDS	-2.07996	6.43591e-10	4.79118e-09	757.459	824.699	644.916	174.446	176.755
KP1_RS08995	aroA	3-phosphoshikimate 1-carboxyvinyltransferase	CDS	-4.00906	3.18619e-11	3.97285e-10	240.365	308.836	231.88	17.9512	14.365
KP1_RS09000	cmk	(d)CMP kinase	CDS	1.77384	3.15522e-10	2.67031e-09	265.286	230.612	244.149	829.821	857.331
KP1_RS09010	ihfB	integration host factor subunit beta	CDS	2.15805	2.60925e-10	2.25574e-09	167.957	135.31	169.546	667.009	739.342
KP1_RS09015		ComEC family protein	CDS	1.58396	6.65716e-06	1.61459e-05	13.2865	18.5708	22.8092	59.4829	49.3635
KP1_RS09055	cmoM	tRNA uridine 5-oxyacetic acid(34) methyltransferase CmoM	CDS	2.00237	1.10301e-10	1.11084e-09	87.3478	80.3142	86.7903	345.451	334.118
KP1_RS09060	mukF	chromosome partition protein MukF	CDS	1.35272	1.19285e-08	5.70864e-08	103.241	93.7497	99.4713	249.378	255.371
KP1_RS09070	mukB	chromosome partition protein MukB	CDS	-1.6881	3.26619e-09	1.86684e-08	692.362	832.939	725.613	243.749	221.94
KP1_RS09080		YcbK family protein	CDS	2.88647	5.8197e-13	2.21057e-11	359.054	315.704	356.219	2458.19	2623.84
KP1_RS09085		MBL fold metallo-hydrolase	CDS	1.89563	3.18718e-11	3.97285e-10	523.197	547.749	503.12	1969.88	1934.97
KP1_RS09090		amino acid aminotransferase	CDS	-2.50138	1.56715e-11	2.32781e-10	1098.65	1020.26	949.012	176.76	184.46
KP1_RS09105		Lrp/AsnC family transcriptional regulator	CDS	1.77933	2.21822e-07	7.59991e-07	8.13721	7.64329	7.08156	24.5813	27.8812
KP1_RS09110	dpaL	diaminopropionate ammonia-lyase	CDS	1.41417	8.51744e-05	0.000165946	5.6579	6.92673	4.6936	11.8841	19.0663
KP1_RS09115		aromatic amino acid transport family protein	CDS	1.06143	0.000610847	0.00103068	3.36931	4.17992	4.28188	7.63082	8.81491
KP1_RS09140	pepN	aminopeptidase N	CDS	-1.8552	1.19544e-10	1.19149e-09	1157.33	1158.2	1096.08	315.804	312.831
KP1_RS09165	ssuE	NADPH-dependent FMN reductase	CDS	1.02715	0.00597142	0.00862201	1.46215	1.73168	1.89391	3.62777	3.26478
KP1_RS09175	zapC	cell division protein ZapC	CDS	2.58846	1.49431e-10	1.43597e-09	131.34	109.275	153.324	788.602	789.685
KP1_RS09185	rlmKL	bifunctional 23S rRNA (guanine(2069)-N(7))-methyltransferase RlmK/23S rRNA (guanine(2445)-N(2))-methyltransferase RlmL	CDS	1.52501	1.73553e-08	7.8686e-08	160.964	171.317	132.573	463.729	428.666
KP1_RS09195	pqiA	membrane integrity-associated transporter subunit PqiA	CDS	-1.18378	1.48727e-07	5.2871e-07	147.105	153.642	142.866	67.1763	63.0103
KP1_RS09200	pqiB	intermembrane transport protein PqiB	CDS	-1.5264	7.09646e-09	3.64184e-08	202.794	200.815	190.049	66.4882	70.911
KP1_RS09205	pqiC	membrane integrity-associated transporter subunit PqiC	CDS	-1.63506	5.22964e-08	2.07125e-07	72.4084	78.1645	66.6161	21.8917	24.747
KP1_RS09210	rmf	ribosome modulation factor	CDS	1.22586	7.67427e-06	1.8309e-05	26.8274	20.7802	22.7269	46.9108	62.8144
KP1_RS09215	fabA	bifunctional 3-hydroxydecanoyl-ACP dehydratase/trans-2-decenoyl-ACP isomerase	CDS	1.30761	1.0183e-07	3.80502e-07	114.747	126.592	97.9067	273.396	286.844
KP1_RS09230	ompA	porin OmpA	CDS	-1.96691	1.59199e-11	2.33427e-10	24261.1	21874.8	21998.7	5860.72	5758.48
KP1_RS09235	sulA	SOS-induced cell division inhibitor SulA	CDS	4.19691	7.80539e-14	5.53724e-12	74.3156	58.8772	69.0864	1251.64	1220.77
KP1_RS09240		hypothetical protein	CDS	1.52085	0.00593975	0.00857885	0.381432	1.07484	0.823438	2.627	1.76298
KP1_RS09250	yccS	YccS family putative transporter	CDS	-1.99118	3.21546e-09	1.84221e-08	135.217	110.051	116.434	30.0229	30.6236
KP1_RS09275	hspQ	heat shock protein HspQ	CDS	1.48542	1.19775e-07	4.39054e-07	37.0624	31.7077	28.0792	90.6317	90.4344
KP1_RS09280	rlmI	23S rRNA (cytosine(1962)-C(5))-methyltransferase RlmI	CDS	1.5485	1.3384e-06	3.73204e-06	34.901	44.9043	28.3263	110.522	100.947
KP1_RS09285		YbhB/YbcL family Raf kinase inhibitor-like protein	CDS	1.96608	1.47362e-06	4.06445e-06	6.23005	10.0318	11.7752	36.2151	36.4349
KP1_RS09290		AraC family transcriptional regulator	CDS	1.71227	2.5543e-09	1.5282e-08	39.1603	43.9489	42.3247	136.729	137.317
KP1_RS09300	tusE	sulfurtransferase TusE	CDS	2.07576	1.23559e-08	5.86662e-08	8.26435	8.53898	8.48141	35.6522	35.4555
KP1_RS09305	yccA	FtsH protease modulator YccA	CDS	1.05085	2.14752e-07	7.38393e-07	122.885	127.368	118.74	266.704	243.03
KP1_RS09310		ABC transporter substrate-binding protein	CDS	-2.37915	1.50713e-10	1.44254e-09	143.228	130.175	140.89	27.1457	25.9224
KP1_RS09320		glycogen/starch/alpha-glucan phosphorylase	CDS	-1.71741	1.16682e-08	5.60632e-08	183.85	146.357	172.181	51.4768	50.3429
KP1_RS09325		STAS domain-containing protein	CDS	-1.51014	5.83512e-05	0.000117433	14.2401	11.9426	13.3397	3.37758	5.8766
KP1_RS09340		iron ABC transporter permease	CDS	1.23988	0.000442269	0.000763603	2.73359	2.80652	2.38797	7.13044	5.41953
KP1_RS09345		ABC transporter ATP-binding protein	CDS	1.1844	0.000966322	0.00158394	2.41573	3.10508	1.97625	5.81694	5.68072
KP1_RS09355		GGDEF domain-containing protein	CDS	1.42277	1.71971e-06	4.68693e-06	12.5872	16.0628	14.0808	42.0321	34.4108
KP1_RS09370		PTS fructose-like transporter subunit IIB	CDS	1.34359	9.44258e-05	0.000182569	4.45003	3.04537	4.03485	10.2578	9.20668
KP1_RS09380		formate C-acetyltransferase	CDS	-1.87652	3.68847e-06	9.38459e-06	12.778	14.5103	10.293	3.50267	3.33008
KP1_RS09400		PDR/VanB family oxidoreductase	CDS	-1.99772	5.65809e-06	1.38975e-05	8.20078	7.88214	8.15203	1.68879	2.35064
KP1_RS09405		NAD-dependent succinate-semialdehyde dehydrogenase	CDS	-1.61378	1.33092e-05	3.01566e-05	10.8708	13.7937	15.6453	4.56598	4.17892
KP1_RS09410		carnitine monooxygenase, oxygenase subunit YeaW	CDS	-3.60876	3.36561e-07	1.10748e-06	18.8809	13.9729	22.7269	0.938216	2.08946
KP1_RS09415		BCCT family transporter	CDS	-4.17684	8.04558e-11	8.56774e-10	126.89	99.303	149.042	6.75516	7.05192
KP1_RS09420		tartrate dehydrogenase	CDS	-4.24123	2.63851e-13	1.24786e-11	410.293	401.392	358.195	20.0778	21.1558
KP1_RS09425		LysR substrate-binding domain-containing protein	CDS	-1.65675	7.59466e-07	2.24903e-06	28.5438	33.6782	38.2075	11.0709	10.1208
KP1_RS09435	puuC	aldehyde dehydrogenase PuuC	CDS	1.38806	1.59499e-06	4.37669e-06	12.4601	12.0621	14.9042	35.9024	32.7131
KP1_RS09440	puuR	HTH-type transcriptional regulator PuuR	CDS	1.13583	1.18682e-05	2.72759e-05	25.9373	25.6767	36.2313	63.486	64.8385
KP1_RS09465		hypothetical protein	CDS	2.2523	2.0225e-10	1.83739e-09	22.3773	24.363	24.2914	114.087	111.525
KP1_RS09470		SDR family oxidoreductase	CDS	-1.26559	0.00820952	0.011573	2.22502	2.68709	1.72922	1.06331	0.783547
KP1_RS09480	agp	bifunctional glucose-1-phosphatase/inositol phosphatase	CDS	-1.08028	3.10817e-07	1.02838e-06	378.253	340.425	348.808	157.933	178.649
KP1_RS09485		YccJ family protein	CDS	-2.1307	5.69014e-07	1.75507e-06	367.255	274.501	359.513	63.4234	88.9979
KP1_RS09490	wrbA	NAD(P)H:quinone oxidoreductase	CDS	-2.39671	7.88494e-12	1.40358e-10	3829.83	3506.36	3366.21	693.905	660.987
KP1_RS09500		general stress protein	CDS	-2.65482	8.77819e-07	2.55096e-06	17.9273	26.7515	15.0689	2.7521	3.59126
KP1_RS09555	putA	trifunctional transcriptional regulator/proline dehydrogenase/L-glutamate gamma-semialdehyde dehydrogenase	CDS	-2.16603	1.9002e-05	4.1933e-05	1063.49	1154.55	1698.92	299.666	282.077
KP1_RS09560	putP	sodium/proline symporter PutP	CDS	-1.8358	0.0106699	0.0148077	222.184	174.542	401.426	80.4364	68.4298
KP1_RS09575		iron uptake transporter permease EfeU	CDS	2.32617	2.37574e-08	1.03528e-07	27.5266	25.0795	39.0309	150.865	154.359
KP1_RS09580		iron uptake system protein EfeO	CDS	1.20547	4.77445e-05	9.78834e-05	23.2038	14.6297	23.3033	49.8505	43.8786
KP1_RS09595		DsbA family protein	CDS	2.45247	1.12942e-05	2.60311e-05	1.46215	0.656845	0.905782	5.5042	5.61542
KP1_RS09605		isochorismatase family protein	CDS	-1.58158	2.87261e-07	9.58445e-07	34.011	33.4991	35.3255	11.0084	11.8838
KP1_RS09630		phosphatase	CDS	1.39564	8.61284e-09	4.31447e-08	86.585	81.5085	81.9321	214.977	223.637
KP1_RS09640		DUF1097 domain-containing protein	CDS	1.86962	2.05548e-08	9.11365e-08	14.3037	14.0923	12.5986	52.6026	47.4699
KP1_RS09655	mdoC	glucans biosynthesis protein MdoC	CDS	-1.35165	1.24053e-07	4.53357e-07	88.8735	83.1804	82.5908	34.7765	31.7337
KP1_RS09660	mdoG	glucans biosynthesis protein MdoG	CDS	-1.27651	4.05063e-08	1.64517e-07	741.566	698.704	632.153	273.271	297.095
KP1_RS09665	mdoH	glucans biosynthesis glucosyltransferase MdoH	CDS	-3.36017	3.61932e-12	8.12073e-11	1083.07	1214.21	960.54	109.834	101.665
KP1_RS09675		MysB family protein	CDS	-1.31937	2.12775e-06	5.70236e-06	40.4317	34.1559	40.7602	15.762	15.018
KP1_RS09710	bssS	biofilm formation regulator BssS	CDS	1.81058	4.126e-09	2.29295e-08	169.101	128.742	161.147	504.635	568.463
KP1_RS09730	mdtH	multidrug efflux MFS transporter MdtH	CDS	1.60344	4.2538e-08	1.71718e-07	152.128	189.112	213.023	589.325	533.008
KP1_RS09765	rne	ribonuclease E	CDS	-1.294	7.12584e-09	3.64916e-08	1684.21	1828.06	1896.29	718.173	752.271
KP1_RS09770	rluC	23S rRNA pseudouridine(955/2504/2580) synthase RluC	CDS	1.98818	1.70765e-09	1.09398e-08	25.2381	27.2889	23.5503	105.643	95.8539
KP1_RS09780	yceD	23S rRNA accumulation protein YceD	CDS	2.55734	5.35122e-13	2.13341e-11	653.138	628.182	638.494	3669.11	3864.59
KP1_RS09785	rpmF	50S ribosomal protein L32	CDS	1.98742	4.01592e-10	3.29197e-09	135.599	155.433	123.763	540.287	556.841
KP1_RS09790	plsX	phosphate acyltransferase PlsX	CDS	1.80033	5.3712e-10	4.14571e-09	228.35	236.285	197.049	764.521	772.447
KP1_RS09810	acpP	acyl carrier protein	CDS	1.18003	1.07098e-07	3.98336e-07	665.598	536.881	622.519	1286.11	1470.52
KP1_RS09820	pabC	aminodeoxychorismate lyase	CDS	1.95421	2.74774e-09	1.6304e-08	20.0887	22.4521	20.2566	78.56	83.8395
KP1_RS09825	yceG	cell division protein YceG	CDS	2.87263	3.54943e-12	8.0187e-11	35.0281	37.4402	38.1252	258.948	280.967
KP1_RS09830	tmk	dTMP kinase	CDS	1.81228	3.03456e-08	1.28185e-07	25.3016	32.2451	35.7372	114.65	103.428
KP1_RS09835	holB	DNA polymerase III subunit delta'	CDS	1.5248	3.02081e-08	1.27828e-07	41.4489	50.995	50.7238	141.546	133.007
KP1_RS09840		metal-dependent hydrolase	CDS	-1.00371	2.96527e-06	7.70298e-06	70.7556	79.4185	75.6739	37.2785	37.8062
KP1_RS09845	ptsG	PTS glucose transporter subunit IIBC	CDS	-1.97143	1.06448e-10	1.08564e-09	1062.92	1001.21	961.611	262.138	252.237
KP1_RS09855		YcfL family protein	CDS	-1.05793	9.16488e-07	2.64787e-06	157.15	169.585	148.466	80.8117	71.3681
KP1_RS09885		glycine zipper 2TM domain-containing protein	CDS	2.18978	8.59625e-11	9.07402e-10	75.9049	87.5992	88.5196	394.801	371.597
KP1_RS09900		TetR/AcrR family transcriptional regulator	CDS	1.23599	3.78592e-07	1.22737e-06	49.3954	44.7849	53.1117	105.643	125.498
KP1_RS09910	bhsA	multiple stress resistance protein BhsA	CDS	3.23858	2.54608e-10	2.20508e-09	6.03933	6.15046	5.43469	47.9116	63.4673
KP1_RS09915		L,D-transpeptidase family protein	CDS	-1.14786	2.78671e-05	5.95917e-05	22.3137	25.0795	22.5622	11.5713	9.46786
KP1_RS09920	mfd	transcription-repair coupling factor	CDS	-2.5046	8.3744e-11	8.8787e-10	220.213	255.453	244.149	40.1556	44.401
KP1_RS09930	lolC	lipoprotein-releasing ABC transporter permease subunit LolC	CDS	1.38478	5.15085e-08	2.04676e-07	75.9684	92.6748	79.9558	229.738	203.2
KP1_RS09980		2-keto-3-deoxygluconate permease	CDS	-1.45603	0.000721811	0.0012061	3.6236	4.5382	5.10531	1.3135	1.89357
KP1_RS10000	tkt	transketolase	CDS	-1.91765	5.91525e-08	2.31054e-07	78.0663	74.7012	65.628	22.3295	16.1933
KP1_RS10005		long-chain fatty acid--CoA ligase	CDS	2.02969	2.29654e-10	2.02163e-09	54.6083	61.8031	62.6636	239.37	247.993
KP1_RS10010		aldehyde dehydrogenase family protein	CDS	1.50625	4.49558e-07	1.42676e-06	39.4782	56.2498	56.8995	150.615	138.231
KP1_RS10015	potD	spermidine/putrescine ABC transporter substrate-binding protein PotD	CDS	-1.84876	1.2766e-08	6.01987e-08	89.3821	77.7465	74.2741	21.7041	22.9841
KP1_RS10020	potC	spermidine/putrescine ABC transporter permease PotC	CDS	-1.25862	0.000101146	0.000194705	16.783	22.1536	14.7395	8.2563	6.72545
KP1_RS10030	potA	spermidine/putrescine ABC transporter ATP-binding protein PotA	CDS	1.45529	2.49085e-07	8.41448e-07	21.9323	28.8415	26.1853	71.0542	69.6704
KP1_RS10035	pepT	peptidase T	CDS	1.19109	1.78625e-07	6.24409e-07	103.241	98.049	85.3082	209.16	227.359
KP1_RS10050		transposase	CDS	2.29626	1.69038e-08	7.67835e-08	5.46719	5.97132	6.75219	28.0839	31.3419
KP1_RS10065	phoP	two-component system response regulator PhoP	CDS	1.29781	1.59443e-08	7.25617e-08	308.07	366.878	343.209	829.195	839.636
KP1_RS10080	purB	adenylosuccinate lyase	CDS	-2.76043	5.7971e-11	6.58005e-10	867.693	870.499	683.124	122.531	115.704
KP1_RS10090	mnmA	tRNA 2-thiouridine(34) synthase MnmA	CDS	1.54533	1.98995e-09	1.23071e-08	290.333	270.441	246.702	786.788	784.722
KP1_RS10100	rluE	23S rRNA pseudouridine(2457) synthase RluE	CDS	1.54582	4.14459e-07	1.32407e-06	34.7103	39.5898	51.3002	130.537	113.418
KP1_RS10105	icd	NADP-dependent isocitrate dehydrogenase	CDS	-2.58008	2.73826e-12	6.44359e-11	2778.54	2605.94	2722.61	432.142	471.695
KP1_RS10120		ParB/RepB/Spo0J family partition protein	CDS	-1.31421	7.96307e-05	0.000156408	16.5923	11.7038	16.2217	5.37911	6.52956
KP1_RS10130		hypothetical protein	CDS	-2.56343	4.40794e-07	1.40356e-06	11.6337	11.5246	15.563	2.50191	1.82828
KP1_RS10135		DUF2303 family protein	CDS	-1.48127	5.72745e-07	1.76405e-06	81.3085	59.8326	77.7325	25.4569	26.7712
KP1_RS10150		hypothetical protein	CDS	1.08381	0.00010929	0.000209378	66.3691	45.0237	55.9938	99.5135	136.99
KP1_RS10170		conserved phage C-terminal domain-containing protein	CDS	-1.28945	2.8548e-05	6.09361e-05	20.6609	16.8391	15.6453	7.19299	7.31311
KP1_RS10175		PerC family transcriptional regulator	CDS	-1.39827	0.00087999	0.00145131	5.6579	3.6425	4.94063	1.56369	2.02416
KP1_RS10180		phage N-6-adenine-methyltransferase	CDS	-1.13214	5.11842e-05	0.000104315	24.9202	20.8996	23.715	9.19452	11.9491
KP1_RS10190		SOS-response repressor and protease LexA	CDS	-1.70233	9.08723e-05	0.000176264	5.08575	5.61304	4.61125	1.37605	1.76298
KP1_RS10215		DUF3800 domain-containing protein	CDS	1.80617	5.97186e-05	0.000119984	14.3673	8.5987	17.8686	41.907	52.6283
KP1_RS10245		hypothetical protein	CDS	-1.13065	0.00887377	0.0124548	2.60645	2.08996	2.71734	1.06331	1.17532
KP1_RS10265		IS5 family transposase	CDS	2.74605	4.49963e-09	2.46678e-08	5.40361	4.23963	4.77594	28.8971	35.6514
KP1_RS10275	lpxP	kdo(2)-lipid IV(A) palmitoleoyltransferase	CDS	2.29807	4.39421e-11	5.20827e-10	260.581	226.373	282.521	1218.99	1303.17
KP1_RS10280	leuE	leucine efflux protein LeuE	CDS	1.50013	7.6176e-09	3.86813e-08	104.512	106.23	121.951	301.167	325.956
KP1_RS10285		DUF2534 family protein	CDS	2.895	3.64751e-12	8.14612e-11	35.0917	36.1862	32.9375	247.877	269.41
KP1_RS10305		DUF333 domain-containing protein	CDS	2.57562	5.71016e-05	0.000115303	8.01006	16.1823	18.198	88.1298	79.53
KP1_RS10315		DUF523 domain-containing protein	CDS	1.40738	0.0114091	0.0157745	17.9273	28.8415	42.2424	94.3845	62.2267
KP1_RS10320		CTP synthase	CDS	1.8957	1.0773e-09	7.46684e-09	62.4276	72.9695	69.0864	273.271	234.019
KP1_RS10330		helix-turn-helix transcriptional regulator	CDS	1.22417	8.88333e-05	0.000172586	10.8072	17.8542	17.9509	39.0923	33.366
KP1_RS10340		YbaK/prolyl-tRNA synthetase associated domain-containing protein	CDS	1.41803	0.000217152	0.000393813	7.43792	11.1066	14.9042	33.6507	25.5306
KP1_RS10345		glycosyltransferase family 9 protein	CDS	2.05777	1.24265e-08	5.89434e-08	10.4258	9.01669	9.79891	39.8429	41.3321
KP1_RS10350		DinI family protein	CDS	4.55832	6.46116e-12	1.25257e-10	5.34004	7.94185	5.02297	143.234	147.307
KP1_RS10355		translesion error-prone DNA polymerase V autoproteolytic subunit	CDS	3.27417	1.2434e-09	8.36565e-09	2.47931	2.38853	2.14094	21.6415	23.8982
KP1_RS10360		Y-family DNA polymerase	CDS	2.44203	3.44164e-10	2.88739e-09	16.5923	19.7053	16.1394	96.949	93.438
KP1_RS10365		LysR family transcriptional regulator	CDS	-1.30446	3.43476e-06	8.79941e-06	30.8324	27.1695	31.373	11.759	12.3409
KP1_RS10380		LysR family transcriptional regulator	CDS	1.88311	6.1015e-07	1.86053e-06	23.903	34.3351	39.1956	126.597	112.504
KP1_RS10390		hypothetical protein	CDS	1.6274	4.02619e-07	1.29655e-06	9.53579	11.2858	12.0222	31.7117	35.8473
KP1_RS10400		hypothetical protein	CDS	1.0954	6.24317e-06	1.51928e-05	38.1432	29.2595	38.9486	72.2426	79.073
KP1_RS10405		YeaH/YhbH family protein	CDS	-3.00696	1.79294e-12	4.75227e-11	1364.51	1184.53	1282.92	156.369	161.411
KP1_RS10410	yeaG	protein kinase YeaG	CDS	-5.42425	4.46218e-15	1.02503e-12	3412.35	2998.62	3057.75	70.8666	76.1347
KP1_RS10425		D-hexose-6-phosphate mutarotase	CDS	-3.90142	6.68177e-13	2.3566e-11	199.489	195.799	191.12	12.5721	13.5815
KP1_RS10430	gapA	glyceraldehyde-3-phosphate dehydrogenase	CDS	-4.09316	5.27061e-14	4.23757e-12	7156.74	6108.3	6415.98	370.846	397.911
KP1_RS10440		YeaC family protein	CDS	1.00228	2.30358e-05	5.001e-05	25.4288	24.5421	31.1259	49.4753	58.6354
KP1_RS10450		glycoside hydrolase family 18 protein	CDS	1.97779	1.35257e-06	3.76502e-06	48.5054	42.2172	69.3335	217.604	201.568
KP1_RS10465	sppA	signal peptide peptidase SppA	CDS	-1.26132	2.40497e-07	8.15289e-07	292.24	311.822	251.725	127.034	111.003
KP1_RS10475		phosphatase PAP2 family protein	CDS	-4.08512	4.28931e-14	3.56753e-12	1277.22	1221.61	1247.26	75.5577	71.564
KP1_RS10490		NAD(P)H-quinone oxidoreductase	CDS	-3.08276	2.15823e-11	2.97298e-10	198.599	239.808	218.705	27.4585	24.2247
KP1_RS10505		pyrimidine (deoxy)nucleoside triphosphate diphosphatase	CDS	1.63881	9.22946e-07	2.66445e-06	9.85365	7.58357	7.57563	26.5202	25.5306
KP1_RS10510		CDP-alcohol phosphatidyltransferase family protein	CDS	-1.40136	2.02799e-07	7.02805e-07	132.547	105.633	129.444	48.7247	44.0092
KP1_RS10515		sulfurtransferase	CDS	-1.12695	1.74753e-05	3.88304e-05	50.5397	70.2824	60.5227	30.3357	25.0082
KP1_RS10525		ABC transporter permease subunit	CDS	-2.21659	2.99739e-05	6.36978e-05	4.32289	6.8073	7.74031	1.50115	1.17532
KP1_RS10530		ABC transporter substrate-binding protein	CDS	-1.93912	8.54852e-07	2.49323e-06	22.568	28.304	21.327	7.19299	5.35424
KP1_RS10545		TVP38/TMEM64 family protein	CDS	1.26327	7.73256e-06	1.84298e-05	9.98079	10.8678	10.787	27.8963	22.7229
KP1_RS10555		aspartate aminotransferase family protein	CDS	-2.16046	8.59536e-08	3.25208e-07	118.498	115.246	168.887	30.5858	29.383
KP1_RS10560	astA	arginine N-succinyltransferase	CDS	-2.19331	1.21712e-08	5.79696e-08	71.9634	87.2409	70.8156	18.8894	14.6262
KP1_RS10565	astD	succinylglutamate-semialdehyde dehydrogenase	CDS	-2.25816	1.62493e-05	3.63236e-05	31.786	53.3836	61.2638	10.8208	9.53316
KP1_RS10570	astB	N-succinylarginine dihydrolase	CDS	-2.6242	5.3767e-08	2.12079e-07	33.9474	54.1001	49.818	7.38063	7.50899
KP1_RS10575	astE	succinylglutamate desuccinylase	CDS	-1.93501	1.59592e-07	5.63184e-07	27.3995	35.4696	34.008	8.2563	8.61902
KP1_RS10590	cho	excinuclease Cho	CDS	2.14291	5.68224e-10	4.33035e-09	44.2461	57.8023	50.5591	226.923	222.593
KP1_RS10615	chbC	PTS N,N'-diacetylchitobiose transporter subunit IIC	CDS	-1.67084	1.14962e-05	2.64696e-05	18.6266	12.5995	16.8805	4.44089	5.61542
KP1_RS10620	chbA	PTS N,N'-diacetylchitobiose transporter subunit IIA	CDS	-1.72483	0.00331759	0.00497949	1.71644	1.97053	1.72922	0.750573	0.326478
KP1_RS10640	katE	catalase HPII	CDS	-5.5241	8.9377e-15	1.42404e-12	764.262	785.766	759.868	17.701	15.7362
KP1_RS10645	cedA	cell division activator CedA	CDS	2.26919	7.72972e-08	2.93839e-07	5.72147	4.17992	6.25813	25.3944	26.2488
KP1_RS10655		metal-dependent hydrolase	CDS	3.15142	5.6565e-11	6.48146e-10	7.05648	6.50873	7.3286	63.2358	60.3984
KP1_RS10675	yciA	acyl-CoA thioester hydrolase YciA	CDS	1.2889	1.00686e-06	2.8877e-06	18.4994	21.6162	19.5978	46.2228	51.1265
KP1_RS10680		TonB-dependent siderophore receptor	CDS	1.83314	0.000125675	0.000238028	3.24217	1.31369	1.97625	8.75668	6.79074
KP1_RS10685		septation protein A	CDS	1.63577	1.27465e-09	8.52834e-09	94.9129	100.378	90.9899	290.847	302.449
KP1_RS10690		YciC family protein	CDS	1.8897	4.35009e-10	3.49081e-09	80.2278	89.9877	90.0017	337.508	305.257
KP1_RS10705	ybiX	PKHD-type hydroxylase YbiX	CDS	1.06823	0.00248149	0.00380869	2.67002	2.74681	4.11719	7.69337	5.48483
KP1_RS10720		hypothetical protein	CDS	2.70757	2.06384e-05	4.52686e-05	0.762863	0.537418	1.89391	6.25477	7.05192
KP1_RS10730		MarR family winged helix-turn-helix transcriptional regulator	CDS	1.21394	0.000811369	0.00134596	5.27647	3.58279	2.635	8.44394	9.53316
KP1_RS10740		MFS transporter	CDS	-4.10827	4.25121e-11	5.07052e-10	84.9321	94.2274	70.3216	5.31656	4.30951
KP1_RS10745		tartrate dehydrogenase	CDS	-6.1953	9.35505e-13	2.87444e-11	307.688	286.862	301.378	3.00229	5.15835
KP1_RS10750		glycerate kinase	CDS	-4.71569	1.93147e-12	4.95864e-11	145.389	158.12	167.24	6.88025	5.02776
KP1_RS10755	trpA	tryptophan synthase subunit alpha	CDS	-4.51384	3.73686e-08	1.52768e-07	72.0906	101.692	124.421	4.87872	3.78714
KP1_RS10760	trpB	tryptophan synthase subunit beta	CDS	-3.03403	1.16012e-11	1.87842e-10	204.447	230.493	227.186	28.3341	25.5306
KP1_RS10765	trpCF	bifunctional indole-3-glycerol-phosphate synthase TrpC/phosphoribosylanthranilate isomerase TrpF	CDS	-1.17712	1.28934e-06	3.60985e-06	112.84	134.773	142.043	61.6721	53.1506
KP1_RS10770	trpD	bifunctional anthranilate synthase glutamate amidotransferase component TrpG/anthranilate phosphoribosyltransferase TrpD	CDS	-2.609	2.58682e-09	1.54441e-08	40.0503	47.2331	45.7008	6.8177	7.70488
KP1_RS10780	rnm	RNase AM	CDS	1.6327	6.58598e-07	1.98319e-06	32.1038	48.1885	33.4316	121.343	114.202
KP1_RS10800	rluB	23S rRNA pseudouridine(2605) synthase RluB	CDS	1.93333	5.62779e-10	4.30928e-09	80.6728	90.8834	75.2622	326.437	302.449
KP1_RS10815		hypothetical protein	CDS	2.27782	6.61961e-05	0.000132337	0.508575	0.776271	1.15281	3.31503	4.4401
KP1_RS10820	sohB	protease SohB	CDS	1.21715	4.81367e-07	1.51278e-06	60.7748	80.9711	70.7333	165.126	164.284
KP1_RS10825		YciN family protein	CDS	3.95702	1.32462e-07	4.77935e-07	19.3894	12.4801	12.7633	189.832	273.654
KP1_RS10845		YmiA family putative membrane protein	CDS	1.98881	0.00296238	0.00448401	124.537	69.9838	154.642	401.682	520.602
KP1_RS10855	acnA	aconitate hydratase AcnA	CDS	-3.4996	1.78284e-13	1.01182e-11	2081.79	2208.01	1968.35	187.268	181.587
KP1_RS10860	ribA	GTP cyclohydrolase II	CDS	2.28885	4.09092e-10	3.32792e-09	25.1745	25.7364	29.3967	120.092	141.234
KP1_RS10865	pgpB	phosphatidylglycerophosphatase B	CDS	1.42344	3.34957e-08	1.38817e-07	46.5982	52.5476	45.8655	135.541	123.931
KP1_RS10870		LapA family protein	CDS	1.33323	2.3987e-07	8.13735e-07	26.5095	29.14	24.9502	68.177	67.3851
KP1_RS10875	lapB	lipopolysaccharide assembly protein LapB	CDS	1.61546	1.94573e-09	1.20519e-08	88.4285	78.8811	86.7903	258.385	260.595
KP1_RS10880	pyrF	orotidine-5'-phosphate decarboxylase	CDS	1.63244	1.80961e-08	8.16612e-08	44.7546	53.8016	41.666	143.234	146.98
KP1_RS10885	yciH	stress response translation initiation inhibitor YciH	CDS	1.37419	2.57788e-07	8.67202e-07	23.1402	22.4521	20.3389	55.9802	58.1131
KP1_RS10890	osmB	osmotically-inducible lipoprotein OsmB	CDS	2.93509	8.7322e-12	1.51526e-10	264.014	213.893	242.091	1655.2	2015.68
KP1_RS10900		DNA-binding transcriptional regulator YciT	CDS	2.08589	6.59002e-11	7.29135e-10	96.6293	87.9575	96.9186	397.178	399.413
KP1_RS10905		hypothetical protein	CDS	1.62144	5.26525e-05	0.000107036	4.57718	3.52308	5.35235	10.1953	17.238
KP1_RS10910		exoribonuclease II	CDS	-1.2584	2.78313e-07	9.31057e-07	471.767	481.646	374.005	180.7	189.292
KP1_RS10915		carboxymuconolactone decarboxylase family protein	CDS	1.88749	1.75204e-07	6.14234e-07	6.16648	5.73246	6.75219	23.643	22.2658
KP1_RS10925	fabI	enoyl-ACP reductase FabI	CDS	1.22204	1.8401e-08	8.28819e-08	215.382	210.31	200.836	499.256	475.221
KP1_RS10940	sapF	putrescine export ABC transporter ATP-binding protein SapF	CDS	-6.30404	1.45249e-13	9.09975e-12	121.105	124.86	127.386	1.3135	1.82828
KP1_RS10945	sapD	putrescine export ABC transporter ATP-binding protein SapD	CDS	-4.52563	6.44985e-13	2.35027e-11	155.243	176.99	151.513	7.13044	6.85604
KP1_RS10950	sapC	putrescine export ABC transporter permease SapC	CDS	-5.71685	1.64072e-13	9.53592e-12	107.882	119.546	116.599	2.18917	2.15475
KP1_RS10955	sapB	putrescine export ABC transporter permease SapB	CDS	-3.40254	4.31611e-12	9.27362e-11	151.746	140.863	139.408	13.4478	13.7774
KP1_RS10975		helix-turn-helix domain-containing protein	CDS	-1.21644	4.37348e-06	1.09712e-05	48.9504	58.5189	44.8774	22.5172	21.2211
KP1_RS10995	pspA	phage shock protein PspA	CDS	2.84651	2.89223e-10	2.4694e-09	28.8617	24.0644	35.7372	203.155	220.699
KP1_RS11000	pspB	envelope stress response membrane protein PspB	CDS	2.98091	5.96699e-11	6.75699e-10	20.4066	15.5851	21.327	150.052	150.898
KP1_RS11005	pspC	envelope stress response membrane protein PspC	CDS	1.65798	3.87894e-09	2.17077e-08	52.2561	52.249	46.0302	153.805	163.174
KP1_RS11010	pspD	phage shock protein PspD	CDS	3.5293	2.8703e-09	1.67661e-08	3.81432	2.98566	5.43469	52.4776	40.3527
KP1_RS11075		hypothetical protein	CDS	3.91623	2.25834e-08	9.90384e-08	0.635719	0.597132	0.411719	8.00611	9.07609
KP1_RS11080		DUF3577 domain-containing protein	CDS	2.09426	0.000169682	0.00031278	0.762863	0.477705	0.741094	2.56446	3.06889
KP1_RS11085	tssB	type VI secretion system contractile sheath small subunit	CDS	1.20225	0.000479041	0.000821213	3.05145	2.38853	2.635	5.87949	6.52956
KP1_RS11105		hypothetical protein	CDS	2.26743	0.000958358	0.00157142	0.572147	0.179139	0.329375	1.50115	2.02416
KP1_RS11120		alpha/beta hydrolase	CDS	1.07878	0.00110122	0.00179348	2.98788	2.62738	2.47031	5.69184	5.74601
KP1_RS11135		glycoside hydrolase family 2 TIM barrel-domain containing protein	CDS	-4.50484	1.06674e-10	1.08564e-09	230.766	260.17	227.763	8.13121	12.9938
KP1_RS11140		response regulator	CDS	-5.60873	2.66914e-14	2.62774e-12	343.098	385.628	358.031	7.06789	7.77018
KP1_RS11145		globin	CDS	-5.7091	7.19689e-12	1.34046e-10	45.1996	42.2172	39.1133	0.813121	0.783547
KP1_RS11150		DUF3131 domain-containing protein	CDS	-3.6668	1.38956e-11	2.14161e-10	127.97	156.329	152.418	12.447	10.4473
KP1_RS11155		DUF3131 domain-containing protein	CDS	-4.13391	1.2992e-12	3.68667e-11	220.531	211.444	214.011	10.8208	13.7121
KP1_RS11160		DUF3131 domain-containing protein	CDS	-3.4389	7.06171e-11	7.72465e-10	86.9028	92.9734	77.5678	8.81923	6.98663
KP1_RS11165		cellulose synthase catalytic subunit	CDS	-2.16298	4.54018e-09	2.48602e-08	100.507	83.1207	100.295	19.2022	23.0493
KP1_RS11175		hypothetical protein	CDS	-4.01479	3.46517e-10	2.90066e-09	59.3126	52.1893	53.5235	2.50191	4.30951
KP1_RS11180		SpoIIE family protein phosphatase	CDS	-3.72084	3.09502e-12	7.17806e-11	130.513	144.088	141.796	9.94509	11.1003
KP1_RS11185		STAS domain-containing protein	CDS	-3.84869	3.76439e-09	2.11648e-08	37.8889	40.9632	36.3959	1.75134	3.59126
KP1_RS11190		ATP-binding protein	CDS	-1.30612	0.000480966	0.00082422	45.3268	32.0063	27.1734	11.1335	17.1074
KP1_RS11205		HD domain-containing protein	CDS	-1.90496	5.06916e-07	1.58174e-06	35.2188	24.9004	29.8084	7.38063	8.61902
KP1_RS11210		DJ-1/PfpI family protein	CDS	-1.14619	1.73088e-06	4.71206e-06	75.3963	72.2529	87.3667	36.9032	33.8231
KP1_RS11225	tssC	type VI secretion system contractile sheath large subunit	CDS	-1.38087	0.000317316	0.000562149	8.45507	8.30013	5.35235	2.8772	2.80771
KP1_RS11245	hcp	type VI secretion system effector Hcp	CDS	-2.73241	1.04687e-05	2.43027e-05	5.08575	3.76193	4.03485	0.500382	0.783547
KP1_RS11260		DUF4431 domain-containing protein	CDS	3.41083	4.46294e-05	9.21137e-05	0.254288	0.0597132	0.329375	2.00153	2.48123
KP1_RS11290		hypothetical protein	CDS	1.75195	0.00113419	0.00184345	0.890007	0.477705	0.741094	2.06408	2.67712
KP1_RS11305		polymorphic toxin type 44 domain-containing protein	CDS	-1.41066	0.00556965	0.0080806	3.24217	2.50795	2.38797	1.4386	0.58766
KP1_RS11320	tssG	type VI secretion system baseplate subunit TssG	CDS	-1.22145	0.000482836	0.000826939	7.62863	11.4052	11.8575	4.94127	3.85244
KP1_RS11330		hypothetical protein	CDS	-1.09017	0.0161773	0.0219088	2.35216	4.65763	6.0111	1.93898	2.08946
KP1_RS11360		aromatic alcohol reductase	CDS	-1.25987	0.000358613	0.000630219	5.78505	5.61304	6.34047	2.50191	2.41594
KP1_RS11365		LysR family transcriptional regulator	CDS	1.31928	4.85335e-05	9.94585e-05	5.46719	5.4339	5.02297	15.5118	11.035
KP1_RS11375		MBL fold metallo-hydrolase	CDS	-1.41994	1.04302e-05	2.42674e-05	27.7174	43.1129	35.4078	12.6972	13.7774
KP1_RS11380		NmrA/HSCARG family protein	CDS	-1.76042	1.19314e-05	2.73951e-05	11.0615	18.0931	15.3983	4.25325	4.5054
KP1_RS11400		MetQ/NlpA family ABC transporter substrate-binding protein	CDS	2.82138	0.000109965	0.000210504	1.84359	1.73168	0.247031	9.88254	9.07609
KP1_RS11405		ATP-binding cassette domain-containing protein	CDS	2.15232	5.24267e-07	1.6306e-06	3.24217	3.94107	5.35235	19.5149	17.3033
KP1_RS11410		methionine ABC transporter permease	CDS	2.47862	1.04555e-05	2.42955e-05	0.635719	1.25398	1.64688	7.06789	5.8766
KP1_RS11415		amino acid aminotransferase	CDS	-1.03431	0.00384424	0.00570603	4.00503	5.4339	6.17578	2.37681	2.67712
KP1_RS11435		hypothetical protein	CDS	3.11803	7.53869e-08	2.87939e-07	1.71644	3.52308	1.81156	20.7033	20.8946
KP1_RS11445		oxidoreductase	CDS	-1.92072	1.22315e-08	5.819e-08	75.8413	93.69	87.3667	21.2037	24.0288
KP1_RS11465	ttcA	tRNA 2-thiocytidine(32) synthetase TtcA	CDS	1.5937	3.69012e-09	2.07715e-08	72.0906	73.0292	65.381	202.717	221.091
KP1_RS11470	uspF	universal stress protein UspF	CDS	1.99652	2.70886e-11	3.48467e-10	269.291	268.829	260.042	1046.36	1077.12
KP1_RS11475		KTSC domain-containing protein	CDS	2.55039	9.84054e-06	2.29771e-05	1.5893	0.716558	1.39984	5.5042	8.8802
KP1_RS11480	ompK37	porin OmpK37	CDS	-1.3518	0.000396981	0.00069085	6.54791	6.03103	6.09344	1.87643	3.0036
KP1_RS11485	nifJ	pyruvate:ferredoxin (flavodoxin) oxidoreductase	CDS	-2.92573	4.35477e-12	9.27362e-11	434.26	446.057	406.202	55.5424	57.3295
KP1_RS11490		DUF333 domain-containing protein	CDS	1.83116	0.00202191	0.0031494	4.89504	5.79218	12.4339	31.7743	22.1352
KP1_RS11500		2-hydroxyacid dehydrogenase	CDS	-1.65756	5.00847e-08	1.99183e-07	515.505	481.348	374.005	146.612	143.128
KP1_RS11525	feaR	transcriptional regulator FeaR	CDS	-2.07575	4.25666e-05	8.81671e-05	69.357	73.7458	122.116	20.8909	20.9599
KP1_RS11530		aldehyde dehydrogenase family protein	CDS	-2.86133	1.3982e-10	1.35713e-09	164.143	186.126	163.288	26.5828	20.5028
KP1_RS11535		oxidoreductase	CDS	-1.21047	5.32987e-06	1.31718e-05	40.0503	50.995	51.2178	20.4531	20.5028
KP1_RS11550	paaZ	phenylacetic acid degradation bifunctional protein PaaZ	CDS	-1.80696	2.17819e-07	7.47872e-07	68.8484	72.0738	98.3185	23.8932	21.6128
KP1_RS11555	paaA	1,2-phenylacetyl-CoA epoxidase subunit PaaA	CDS	-2.51236	0.000502883	0.000859032	22.568	19.4068	45.1244	4.75363	5.35424
KP1_RS11560	paaB	1,2-phenylacetyl-CoA epoxidase subunit PaaB	CDS	-2.60532	0.000143466	0.000268978	3.87789	2.14967	5.35235	0.56293	0.652956
KP1_RS11565	paaC	1,2-phenylacetyl-CoA epoxidase subunit PaaC	CDS	-1.76201	9.14686e-05	0.000177136	4.70432	5.4339	7.24625	1.81388	1.56709
KP1_RS11570	paaJ	1,2-phenylacetyl-CoA epoxidase subunit PaaD	CDS	-1.80204	0.00095705	0.00157034	2.0343	2.14967	2.96438	0.688025	0.652956
KP1_RS11585	paaG	2-(1,2-epoxy-1,2-dihydrophenyl)acetyl-CoA isomerase PaaG	CDS	-1.26954	0.0463866	0.0589175	0.890007	2.08996	3.70547	0.750573	1.04473
KP1_RS11610	paaX	phenylacetic acid degradation operon negative regulatory protein PaaX	CDS	-1.38793	1.77084e-06	4.80729e-06	42.466	42.7546	36.89	17.2006	13.908
KP1_RS11615	paaY	phenylacetic acid degradation protein PaaY	CDS	-2.16016	2.05543e-08	9.11365e-08	48.8868	46.1583	43.0658	11.5713	9.01079
KP1_RS11620		GFA family protein	CDS	-2.12492	8.67249e-06	2.04978e-05	5.53076	6.62816	6.34047	1.25095	1.56709
KP1_RS11630	hrpA	ATP-dependent RNA helicase HrpA	CDS	-2.25614	2.06978e-10	1.86628e-09	453.204	515.743	437.163	103.829	92.3933
KP1_RS11635		O-methyltransferase	CDS	-3.14879	5.1642e-10	4.03108e-09	44.1189	42.5755	44.2186	5.5042	4.30951
KP1_RS11640		efflux transporter outer membrane subunit	CDS	-2.22998	4.11651e-08	1.66874e-07	38.461	41.3812	42.2424	10.1953	7.11722
KP1_RS11645		HlyD family secretion protein	CDS	-3.73271	3.10037e-10	2.6285e-09	40.4953	46.9345	36.2313	3.31503	2.87301
KP1_RS11650		MFS transporter	CDS	-2.22069	1.73999e-08	7.87403e-08	37.9524	44.9043	38.5369	9.31961	8.03136
KP1_RS11660		LysR family transcriptional regulator	CDS	1.36419	0.000768207	0.00128052	6.61148	3.28422	3.45844	9.81999	13.255
KP1_RS11670		Glu/Leu/Phe/Val dehydrogenase	CDS	-1.78787	4.94363e-09	2.67956e-08	1335.07	1350.71	1718.35	420.759	429.449
KP1_RS11680		aspartate aminotransferase family protein	CDS	-1.31458	0.0358827	0.0461472	13.0322	9.61382	28.5733	7.88101	5.68072
KP1_RS11685	astA	arginine N-succinyltransferase	CDS	-2.11433	0.000407493	0.000707866	2.67002	2.74681	3.45844	0.375286	0.979434
KP1_RS11690	astD	succinylglutamate-semialdehyde dehydrogenase	CDS	-1.69887	0.000510241	0.000871293	2.79716	4.29935	4.85828	1.12586	1.30591
KP1_RS11710		MFS transporter	CDS	-2.00618	4.24804e-05	8.805e-05	5.46719	6.09074	8.31672	1.25095	2.02416
KP1_RS11730	gap	type I glyceraldehyde-3-phosphate dehydrogenase	CDS	-4.66233	5.95239e-14	4.63134e-12	826.88	786.064	725.284	32.0244	29.5136
KP1_RS11735		YqaE/Pmp3 family membrane protein	CDS	-2.20316	4.33838e-08	1.7484e-07	58.804	46.2777	54.3469	9.6949	13.3856
KP1_RS11740		DUF1398 domain-containing protein	CDS	2.21626	5.97027e-08	2.33015e-07	5.40361	6.8073	7.98735	29.3349	32.9743
KP1_RS11745	yedF	sulfurtransferase-like selenium metabolism protein YedF	CDS	-1.30762	0.000245466	0.000441839	8.26435	6.15046	7.49328	2.7521	3.13419
KP1_RS11750	yedE	selenium metabolism membrane protein YedE/FdhT	CDS	-1.14991	1.36333e-06	3.79061e-06	87.3478	102.408	83.6613	42.4699	39.6997
KP1_RS11760		hypothetical protein	CDS	1.40273	0.00554331	0.00804965	5.27647	3.22451	9.79891	15.5118	16.128
KP1_RS11765	ydfZ	putative selenium delivery protein YdfZ	CDS	2.1263	1.04878e-05	2.43353e-05	12.4601	9.55411	16.3864	42.7201	68.3645
KP1_RS11790		YdgA family protein	CDS	-1.77751	7.83816e-10	5.6637e-09	700.245	725.216	629.271	199.84	199.739
KP1_RS11800	fumA	class I fumarate hydratase FumA	CDS	-1.65587	4.92447e-10	3.888e-09	1290.83	1222.39	1352.66	409.875	407.967
KP1_RS11805	fumC	class II fumarate hydratase	CDS	-4.4265	8.0478e-13	2.60554e-11	285.819	304.418	265.97	14.7613	11.7532
KP1_RS11830		GlpM family protein	CDS	1.40965	9.16654e-07	2.64787e-06	11.5065	12.7786	11.7752	30.7735	33.1702
KP1_RS11865	pntA	Re/Si-specific NAD(P)(+) transhydrogenase subunit alpha	CDS	-1.39925	6.20711e-08	2.40894e-07	684.733	714.767	558.455	239.12	255.828
KP1_RS11870	pntB	Re/Si-specific NAD(P)(+) transhydrogenase subunit beta	CDS	-2.24354	2.67303e-10	2.29852e-09	583.717	626.212	499.003	120.655	119.948
KP1_RS11875		YdiH family protein	CDS	1.36701	3.42833e-07	1.12582e-06	82.3256	68.0133	70.3216	163.562	215.998
KP1_RS11890	ogt	methylated-DNA--[protein]-cysteine S-methyltransferase	CDS	1.28106	2.93961e-05	6.25801e-05	10.1079	10.4498	15.6453	28.3341	29.9707
KP1_RS11900	abgT	p-aminobenzoyl-glutamate transporter	CDS	-4.4362	2.52522e-11	3.31023e-10	75.8413	79.6574	81.0263	4.44089	2.80771
KP1_RS11905		M20 family metallopeptidase	CDS	-4.09349	9.4672e-13	2.89049e-11	235.725	272.053	237.891	15.3867	13.7121
KP1_RS11910		M20 family metallo-hydrolase	CDS	-2.2204	3.86063e-09	2.16303e-08	84.8685	101.93	81.685	20.5782	17.8257
KP1_RS11920	smrA	DNA endonuclease SmrA	CDS	1.64968	7.00601e-09	3.61079e-08	48.3782	58.9966	52.6177	173.507	161.28
KP1_RS11930		3-oxoacid CoA-transferase subunit A	CDS	1.06095	0.00153521	0.00243373	2.98788	2.32881	3.37609	5.94204	6.07249
KP1_RS11945		3-carboxy-cis,cis-muconate cycloisomerase	CDS	-1.18925	5.37936e-05	0.00010908	23.458	36.007	30.3849	12.9474	13.3203
KP1_RS11950	pcaD	3-oxoadipate enol-lactonase	CDS	-1.77558	4.67136e-07	1.47478e-06	42.9746	61.6837	47.3477	15.8871	13.7121
KP1_RS11955	pcaC	4-carboxymuconolactone decarboxylase	CDS	-2.30734	2.92711e-07	9.75838e-07	21.4237	26.4529	26.5147	6.12968	3.85244
KP1_RS11960		mechanosensitive ion channel	CDS	-3.22128	1.10167e-08	5.31978e-08	28.0988	35.5293	29.7261	2.50191	4.17892
KP1_RS11965	fumA	class I fumarate hydratase FumA	CDS	-2.3522	1.10441e-07	4.10419e-07	34.5831	26.2141	23.7974	5.75439	5.28894
KP1_RS11970		anion permease	CDS	1.01196	0.00138077	0.00221217	17.9273	16.7794	9.38719	27.7086	31.9948
KP1_RS11980		flavocytochrome c	CDS	1.48287	2.12789e-07	7.32688e-07	19.5802	21.3176	20.0095	51.3517	62.2267
KP1_RS11990	dcuR	two-component system response regulator DcuR	CDS	-1.03245	2.97525e-06	7.72477e-06	64.3348	60.0714	63.5694	31.2739	29.9707
KP1_RS12000		hypothetical protein	CDS	1.71396	1.34901e-06	3.75729e-06	4.83147	6.21017	6.25813	17.8887	19.9152
KP1_RS12025		malonate decarboxylase holo-ACP synthase	CDS	1.34876	0.000159134	0.000294688	3.6236	6.09074	6.83453	14.9489	12.9938
KP1_RS12045	mdcC	malonate decarboxylase acyl carrier protein	CDS	-1.67236	0.00236492	0.00364485	1.65287	3.1648	2.55266	0.875668	0.652956
KP1_RS12055	mdcA	malonate decarboxylase subunit alpha	CDS	-1.98959	7.52102e-08	2.87491e-07	30.3874	29.8566	29.8908	8.31885	6.79074
KP1_RS12095	asr	acid resistance repetitive basic protein Asr	CDS	-1.85867	0.000232021	0.000419202	27.2724	12.4801	22.9739	6.00458	5.48483
KP1_RS12100		carboxypeptidase M32	CDS	-2.25262	5.20059e-10	4.05293e-09	109.534	123.487	115.199	25.582	23.1146
KP1_RS12110		LysR family transcriptional regulator	CDS	1.52551	7.92006e-07	2.32824e-06	29.5609	20.2428	29.232	72.8056	78.6159
KP1_RS12120	bioD	dethiobiotin synthase	CDS	3.42841	2.9746e-12	6.93211e-11	52.2561	44.546	39.3603	465.918	512.832
KP1_RS12125	clcB	voltage-gated ClC-type chloride channel ClcB	CDS	1.02969	3.88529e-05	8.10667e-05	16.9101	23.2881	22.9739	43.4081	42.5074
KP1_RS12165		DUF1283 family protein	CDS	2.04926	6.16802e-11	6.92577e-10	853.707	827.684	836.942	3104.62	3844.28
KP1_RS12170		YnfA family protein	CDS	1.52349	3.1477e-06	8.12441e-06	6.92934	7.46415	7.49328	18.2014	23.7676
KP1_RS12175		MFS transporter	CDS	1.29669	2.79819e-06	7.31228e-06	10.9344	12.4801	12.6809	29.8978	29.1871
KP1_RS12180		fructuronate reductase	CDS	-1.13439	7.48578e-06	1.79039e-05	44.1189	46.0986	43.2305	17.9512	22.5923
KP1_RS12200	dcp	peptidyl-dipeptidase Dcp	CDS	-1.1725	5.60662e-07	1.73263e-06	231.656	281.727	222.411	109.083	108.587
KP1_RS12230		helix-turn-helix transcriptional regulator	CDS	3.91868	1.20789e-08	5.76346e-08	1.08072	1.19426	2.05859	17.013	25.7918
KP1_RS12245		Hsp20 family protein	CDS	1.10049	3.40442e-06	8.73094e-06	331.337	253.96	322.376	580.255	717.076
KP1_RS12255		diguanylate phosphodiesterase	CDS	1.16462	0.00125695	0.00202929	117.227	94.3468	170.369	282.528	287.431
KP1_RS12260	kbvR	LuxR family transcriptional regulator KbvR	CDS	3.83557	3.62887e-05	7.59816e-05	0.127144	0.298566	0	2.43936	2.22005
KP1_RS12265		helix-turn-helix domain-containing protein	CDS	1.31817	4.11167e-08	1.66818e-07	61.6648	56.0109	55.9114	140.295	148.352
KP1_RS12275		HPr family phosphocarrier protein	CDS	-2.86245	3.16131e-06	8.15516e-06	5.14933	4.5382	5.10531	0.813121	0.522365
KP1_RS12295		DeoR/GlpR family DNA-binding transcription regulator	CDS	1.61817	1.49523e-07	5.31146e-07	12.2694	13.0772	14.4102	39.3425	41.9198
KP1_RS12305		hypothetical protein	CDS	1.96058	3.08566e-08	1.29775e-07	9.79008	10.0318	8.48141	37.9039	35.782
KP1_RS12310		AAA family ATPase	CDS	1.16826	8.90681e-07	2.58367e-06	40.1775	43.6503	37.5488	98.888	83.1213
KP1_RS12325		LacI family DNA-binding transcriptional regulator	CDS	1.90194	0.000445113	0.000767689	5.78505	13.7937	11.7752	44.1587	33.8884
KP1_RS12330		GNAT family N-acetyltransferase	CDS	2.46444	4.27935e-10	3.44634e-09	15.7658	13.1369	15.4806	79.1854	83.9701
KP1_RS12335		DUF4177 domain-containing protein	CDS	3.25186	4.75617e-10	3.77364e-09	9.7265	7.52386	10.6223	74.9322	101.339
KP1_RS12340	ftrA	transcriptional regulator FtrA	CDS	-1.77902	6.24529e-06	1.51928e-05	25.8738	31.8868	44.4656	10.3829	9.40257
KP1_RS12345		rhodanese-like domain-containing protein	CDS	1.9609	3.72465e-06	9.46666e-06	2.47931	1.97053	2.38797	9.6949	8.03136
KP1_RS12360	urtB	urea ABC transporter permease subunit UrtB	CDS	1.10889	0.00863547	0.012138	1.65287	0.955411	1.89391	3.31503	3.06889
KP1_RS12375	urtE	urea ABC transporter ATP-binding subunit UrtE	CDS	1.024	0.000355324	0.000624666	5.91219	5.49361	6.83453	10.9459	13.7121
KP1_RS12395	marB	multiple antibiotic resistance protein MarB	CDS	2.54236	4.67921e-09	2.55404e-08	6.23005	5.13533	5.76406	31.0862	35.4555
KP1_RS12400	marA	MDR efflux pump AcrAB transcriptional activator MarA	CDS	3.22245	4.49894e-09	2.46678e-08	2.47931	2.44824	1.72922	19.3898	22.6576
KP1_RS12405	marR	multiple antibiotic resistance transcriptional regulator MarR	CDS	3.63165	6.77988e-10	4.99839e-09	5.34004	7.34472	3.9525	72.3052	67.1239
KP1_RS12415		MarC family NAAT transporter	CDS	1.42253	1.33827e-07	4.8187e-07	30.5145	26.4529	32.3611	77.0588	82.403
KP1_RS12420		sugar transporter	CDS	1.72203	1.42136e-08	6.58659e-08	66.3691	79.9559	57.8877	223.733	225.988
KP1_RS12425		PhzF family phenazine biosynthesis protein	CDS	-1.02757	1.97978e-06	5.33442e-06	79.5285	82.643	83.9907	42.4074	38.0673
KP1_RS12430		MFS transporter	CDS	-1.25307	9.98588e-05	0.00019238	14.4944	11.1066	11.3634	5.56675	4.76658
KP1_RS12435		phosphoglycerate dehydrogenase	CDS	-4.58496	1.0892e-09	7.51688e-09	22.8223	17.6751	17.5392	0.750573	0.848843
KP1_RS12440		dihydrodipicolinate synthase family protein	CDS	-2.96511	9.98105e-09	4.87828e-08	44.4368	36.9624	31.867	4.0656	5.61542
KP1_RS12445		iron-containing alcohol dehydrogenase	CDS	-1.20847	0.000114061	0.000217569	20.9787	24.6615	17.6216	10.7582	7.50899
KP1_RS12485	glsB	glutaminase B	CDS	1.62798	1.13224e-06	3.1941e-06	15.893	18.9888	11.9398	45.3471	51.6488
KP1_RS12490		DUF4186 domain-containing protein	CDS	1.59419	0.000292698	0.000521795	1.46215	3.6425	2.79969	8.31885	7.63958
KP1_RS12525	tssD	type VI secretion system tube protein TssD	CDS	1.54227	0.000804919	0.00133572	1.08072	1.3734	1.07047	2.7521	4.17892
KP1_RS12530		tautomerase family protein	CDS	-2.67274	0.00404057	0.00596806	2.22502	3.22451	1.97625	0	0.783547
KP1_RS12535		carboxymuconolactone decarboxylase family protein	CDS	-3.15373	5.95517e-06	1.45678e-05	6.23005	6.50873	4.36422	0.938216	0.326478
KP1_RS12540	tam	trans-aconitate 2-methyltransferase	CDS	-1.1164	1.51597e-06	4.17174e-06	61.6648	60.1312	65.875	29.2723	28.4036
KP1_RS12545		hypothetical protein	CDS	1.4642	1.25902e-06	3.53316e-06	23.7123	17.7348	26.6794	64.4242	60.529
KP1_RS12560		YbfB/YjiJ family MFS transporter	CDS	1.09181	0.00113231	0.00184225	2.54288	3.28422	3.04672	7.06789	5.55013
KP1_RS12570		nitronate monooxygenase	CDS	-1.40073	4.91492e-06	1.2234e-05	30.7688	42.8741	42.3247	14.8864	14.365
KP1_RS12580		ATP-binding cassette domain-containing protein	CDS	1.76637	0.000115627	0.000220121	1.14429	1.61226	1.81156	4.31579	6.00719
KP1_RS12585		MetQ/NlpA family ABC transporter substrate-binding protein	CDS	-1.57826	0.00442881	0.00650962	2.35216	2.03025	1.64688	0.437834	0.914138
KP1_RS12595		cupin	CDS	3.48424	4.42568e-10	3.53468e-09	2.28859	2.44824	2.96438	28.6469	28.5342
KP1_RS12600		VOC family protein	CDS	1.40654	0.000464284	0.000798185	1.84359	2.14967	3.54078	6.31732	6.79074
KP1_RS12635		nucleobase:cation symporter-2 family protein	CDS	2.02858	2.68167e-07	9.00236e-07	3.49646	4.12021	3.87016	15.762	15.5404
KP1_RS12640	uraD	2-oxo-4-hydroxy-4-carboxy-5-ureidoimidazoline decarboxylase	CDS	2.10777	0.00568665	0.00823302	0.190716	0.358279	1.39984	3.37758	1.82828
KP1_RS12645	uraH	hydroxyisourate hydrolase	CDS	1.63929	5.02612e-05	0.000102694	2.28859	3.46336	3.12906	11.0084	7.4437
KP1_RS12675		molecular chaperone	CDS	4.69056	2.63643e-08	1.12749e-07	0.31786	0.179139	0.329375	6.37987	7.96606
KP1_RS12680		fimbrial protein	CDS	3.1253	2.72319e-05	5.83852e-05	0.254288	0.179139	0.411719	2.627	2.22005
KP1_RS12685		hypothetical protein	CDS	1.26514	1.02547e-06	2.9341e-06	28.6074	23.4076	28.738	61.1717	68.1033
KP1_RS12695		ParD-like family protein	CDS	1.10071	0.000598058	0.00101087	3.75074	2.92595	3.87016	7.19299	7.83547
KP1_RS12710	iroE	siderophore esterase IroE	CDS	2.85243	3.01946e-10	2.56894e-09	6.61148	7.76271	6.83453	51.9772	50.4082
KP1_RS12720		hypothetical protein	CDS	4.00365	2.87082e-09	1.67661e-08	1.97073	0.895697	1.3175	22.8925	22.0046
KP1_RS12725		PTS sugar transporter subunit IIA	CDS	-2.23002	1.65579e-05	3.69165e-05	7.81935	7.76271	7.98735	1.00076	2.35064
KP1_RS12730		sugar porter family MFS transporter	CDS	-1.27099	6.37659e-06	1.54887e-05	55.8797	40.0675	52.8647	20.8909	20.1763
KP1_RS12740		6-phospho-alpha-glucosidase	CDS	-1.2137	1.09392e-05	2.52612e-05	25.6831	23.109	23.3033	9.81999	10.9044
KP1_RS12745		PTS transporter subunit EIIC	CDS	1.4601	2.44067e-06	6.45848e-06	9.02721	8.53898	11.1164	27.2083	25.2041
KP1_RS12755		sulfite exporter TauE/SafE family protein	CDS	1.17845	0.0106524	0.0147877	0.762863	1.91082	2.30563	3.62777	3.78714
KP1_RS12760		LysR family transcriptional regulator	CDS	1.21832	3.73697e-05	7.80735e-05	14.2401	18.3917	23.3856	46.4104	40.1568
KP1_RS12790		MFS transporter	CDS	-2.17317	1.06872e-05	2.47649e-05	6.73862	6.56845	6.25813	1.06331	1.82828
KP1_RS12795		thiolase family protein	CDS	2.57813	2.27488e-10	2.00622e-09	20.5973	24.3033	27.4205	152.116	135.292
KP1_RS12800	fabG	3-oxoacyl-ACP reductase FabG	CDS	-2.83096	2.67599e-06	7.02338e-06	6.29362	10.6289	9.79891	1.56369	0.914138
KP1_RS12805		CoA-transferase	CDS	-3.60925	3.14317e-09	1.81155e-08	19.008	22.6313	25.4442	1.68879	1.95887
KP1_RS12810		class I adenylate-forming enzyme family protein	CDS	-3.36265	2.26031e-07	7.73862e-07	69.1663	67.7147	107.788	8.94433	6.85604
KP1_RS12820	fucP	L-fucose:H+ symporter permease	CDS	-2.14737	4.10106e-07	1.31277e-06	23.0766	17.6751	17.0452	4.12815	4.57069
KP1_RS12825		ribokinase	CDS	-1.16323	0.000898189	0.00148031	6.48434	5.4339	5.02297	2.56446	2.48123
KP1_RS12860		SMP-30/gluconolactonase/LRE family protein	CDS	4.10849	6.16947e-10	4.64298e-09	3.1786	1.55254	2.38797	38.2167	43.5522
KP1_RS12865		aldo/keto reductase	CDS	4.76576	3.01677e-08	1.27769e-07	0.127144	0.477705	0.329375	7.69337	9.79434
KP1_RS12870		GrpB family protein	CDS	1.8909	1.07571e-06	3.05969e-06	3.81432	3.28422	3.29375	12.1968	13.5815
KP1_RS12880	pgtB	two-component system sensor histidine kinase PgtB	CDS	1.2287	2.37269e-07	8.06614e-07	37.571	38.097	38.6192	83.5638	95.0051
KP1_RS12885	pgtC	phosphoglycerate transport regulator PgtC	CDS	1.52754	1.25027e-07	4.55879e-07	38.5246	32.6631	44.9597	105.768	117.075
KP1_RS12890	pgtP	phosphoglycerate transporter PgtP	CDS	1.20777	1.3519e-05	3.06034e-05	9.09079	9.0764	10.787	21.9543	22.527
KP1_RS12895	lysM	peptidoglycan-binding protein LysM	CDS	-2.50481	1.54899e-11	2.31341e-10	663.5	610.866	632.071	107.957	115.965
KP1_RS12920		substrate-binding domain-containing protein	CDS	1.76182	3.40327e-08	1.4056e-07	18.8809	16.9585	21.8211	65.3624	64.7079
KP1_RS12935		ATP-binding cassette domain-containing protein	CDS	-1.11371	0.00038739	0.000676846	9.34507	10.3901	12.928	5.44165	4.57069
KP1_RS12940		ABC transporter permease	CDS	-1.67116	0.000185751	0.000339804	8.45507	5.31447	10.293	2.25172	2.74242
KP1_RS12945		phosphotriesterase-related protein	CDS	-1.62727	2.13502e-05	4.66879e-05	7.62863	7.46415	8.06969	2.56446	2.41594
KP1_RS12950		glutamine amidotransferase	CDS	-1.33284	0.000206765	0.000375822	10.2987	14.2714	9.30485	5.12891	3.85244
KP1_RS12955		M20 family metallopeptidase	CDS	-2.77178	7.66264e-07	2.26638e-06	7.56506	6.21017	7.3286	1.12586	0.914138
KP1_RS12960		cell envelope integrity protein TolA	CDS	1.28407	0.000130018	0.000245675	5.27647	3.46336	4.03485	10.2578	10.5126
KP1_RS12965		N-acyl homoserine lactonase family protein	CDS	1.35475	0.000134637	0.000253607	3.6236	2.98566	2.55266	7.25554	8.48843
KP1_RS12975		LysR family transcriptional regulator	CDS	1.44924	5.56063e-07	1.72062e-06	32.9938	25.1392	30.2202	70.804	89.9773
KP1_RS12985		LysE family translocator	CDS	2.15351	1.06807e-08	5.17305e-08	13.9858	13.8535	18.3627	63.2983	73.2617
KP1_RS13000		PTS sugar transporter subunit IIA	CDS	-1.70738	0.00302408	0.00456594	3.24217	1.91082	2.05859	1.00076	0.457069
KP1_RS13020		PTS sugar transporter subunit IIA	CDS	1.76227	0.000466226	0.000801238	1.20787	0.656845	1.3175	3.06484	4.04833
KP1_RS13030		hypothetical protein	CDS	1.553	0.000833642	0.0013802	1.27144	1.85111	0.823438	3.69032	4.24421
KP1_RS13035	oxlT	oxalate/formate MFS antiporter	CDS	1.46828	0.000416485	0.000722707	2.47931	1.91082	1.81156	7.13044	4.3748
KP1_RS13040		GNAT family protein	CDS	1.086	1.12731e-05	2.59949e-05	14.558	17.0183	15.6453	32.3372	34.5414
KP1_RS13050		TetR/AcrR family transcriptional regulator	CDS	1.77535	3.44803e-07	1.13152e-06	8.45507	8.35984	9.88125	26.5828	34.2149
KP1_RS13055		iron-containing redox enzyme family protein	CDS	-2.79873	3.40531e-12	7.74868e-11	1682.49	1636.62	1453.86	228.112	229.188
KP1_RS13065		MFS transporter	CDS	-1.05605	0.000444146	0.000766294	9.7265	11.8829	10.2106	5.69184	4.5054
KP1_RS13070		FAD-NAD(P)-binding protein	CDS	-4.0835	6.01674e-13	2.24298e-11	299.233	307.523	274.781	18.5141	16.128
KP1_RS13075		NADH:flavin oxidoreductase/NADH oxidase	CDS	-4.51067	1.10052e-12	3.27709e-11	247.485	316.957	285.156	13.135	11.6879
KP1_RS13080		hypothetical protein	CDS	-2.32697	1.35824e-10	1.321e-09	176.285	193.172	172.675	35.402	36.6308
KP1_RS13085		LysR family transcriptional regulator	CDS	1.7797	1.38306e-06	3.84104e-06	4.00503	5.4339	4.61125	16.3875	15.8668
KP1_RS13100		alanine--glyoxylate aminotransferase family protein	CDS	-1.24648	6.25678e-06	1.5213e-05	39.4782	49.7411	37.7958	17.7636	17.9563
KP1_RS13110		amino acid ABC transporter permease	CDS	1.61807	0.000110772	0.000211882	2.0343	2.68709	4.19953	9.88254	8.09665
KP1_RS13115		amino acid ABC transporter permease	CDS	1.18173	0.0058825	0.0084987	1.27144	1.79139	3.04672	5.06637	3.98303
KP1_RS13120		transporter substrate-binding domain-containing protein	CDS	1.26188	4.74379e-05	9.73376e-05	5.6579	7.58357	6.5875	14.1358	17.6298
KP1_RS13125	hpxU	MurR/RpiR family transcriptional regulator HpxU	CDS	1.13881	6.98319e-05	0.000139087	10.1079	12.1815	15.8923	29.0222	26.7712
KP1_RS13140		AtzE family amidohydrolase	CDS	-1.39102	6.96377e-05	0.000138872	7.81935	8.53898	9.38719	3.06484	3.46067
KP1_RS13150		GNAT family N-acetyltransferase	CDS	1.50336	3.4426e-05	7.25517e-05	3.56003	2.80652	2.79969	8.19375	9.20668
KP1_RS13165		helix-turn-helix domain-containing protein	CDS	1.01819	0.00363764	0.00541103	2.28859	2.50795	2.71734	6.00458	4.11362
KP1_RS13175		DHA2 family efflux MFS transporter permease subunit	CDS	-1.25772	4.34517e-05	8.99232e-05	11.8244	12.0023	12.928	4.94127	5.28894
KP1_RS13180	fabF	beta-ketoacyl-ACP synthase II	CDS	-3.16445	7.22318e-10	5.27949e-09	58.2319	79.0602	71.3921	8.56904	6.92133
KP1_RS13205		helix-turn-helix transcriptional regulator	CDS	1.19052	6.51332e-06	1.58129e-05	11.5065	12.5398	12.5163	26.6453	28.9912
KP1_RS13220		hypothetical protein	CDS	1.06708	8.88023e-05	0.000172586	13.4137	10.4498	10.2106	21.4539	26.2488
KP1_RS13230		sulfite exporter TauE/SafE family protein	CDS	2.42075	2.64656e-08	1.13083e-07	6.35719	4.95619	4.36422	27.521	28.7954
KP1_RS13235	puuE	allantoinase PuuE	CDS	-1.66841	3.79401e-06	9.63278e-06	14.0494	16.8391	14.5748	4.31579	5.22365
KP1_RS13250		NCS1 family nucleobase:cation symporter-1	CDS	1.09811	0.00238629	0.00367543	2.41573	2.20939	1.89391	5.31656	4.04833
KP1_RS13270		TIM barrel protein	CDS	-1.36269	5.4632e-05	0.00011064	13.0322	17.1377	20.2566	6.75516	6.26838
KP1_RS13275		Gfo/Idh/MocA family oxidoreductase	CDS	-2.45846	3.29803e-08	1.37152e-07	19.7073	23.1687	21.9858	4.12815	3.72185
KP1_RS13290	tenA	thiaminase II	CDS	2.5294	4.85673e-09	2.63542e-08	7.88292	11.2261	11.1988	54.6667	61.8349
KP1_RS13305		ABC transporter substrate-binding protein	CDS	-2.8326	1.46724e-08	6.77317e-08	17.4187	19.8845	20.2566	2.56446	2.80771
KP1_RS13325		cytochrome c biogenesis protein/redoxin	CDS	-1.65227	3.0103e-05	6.39158e-05	12.0787	12.4203	14.6572	5.25401	3.0036
KP1_RS13330		ATP-binding protein	CDS	-2.44016	6.31607e-08	2.43945e-07	17.1008	21.4967	19.7625	3.56522	3.59126
KP1_RS13335		response regulator	CDS	-1.11676	4.45473e-05	9.20144e-05	17.228	17.7348	18.0333	8.56904	7.70488
KP1_RS13350	pqqA	pyrroloquinoline quinone precursor peptide PqqA	CDS	-1.25939	0.00102129	0.00166962	7.81935	6.3296	6.91688	3.81541	2.02416
KP1_RS13355	pqqB	pyrroloquinoline quinone biosynthesis protein PqqB	CDS	-1.56446	6.93305e-08	2.66494e-07	66.3055	72.4918	77.2385	23.1427	25.5306
KP1_RS13360	pqqC	pyrroloquinoline-quinone synthase PqqC	CDS	-2.63443	1.4178e-08	6.58276e-08	31.4045	41.4409	33.2669	5.12891	6.26838
KP1_RS13365	pqqD	pyrroloquinoline quinone biosynthesis peptide chaperone PqqD	CDS	-5.2471	2.7915e-09	1.64422e-08	15.5751	14.3909	10.8694	0.312739	0.391774
KP1_RS13370	pqqE	pyrroloquinoline quinone biosynthesis protein PqqE	CDS	-5.1683	1.2854e-11	2.0264e-10	48.9504	49.6814	43.5599	1.12586	1.5018
KP1_RS13385	mrdA	penicillin-binding protein 2	CDS	1.19949	3.84058e-06	9.74078e-06	16.4651	17.2571	14.3278	36.7155	37.0226
KP1_RS13390		DMT family transporter	CDS	1.76957	2.69088e-05	5.77438e-05	1.90716	2.56767	1.64688	7.38063	6.72545
KP1_RS13395		DMT family transporter	CDS	2.43488	9.08963e-07	2.63196e-06	1.5893	1.73168	1.15281	8.3814	8.03136
KP1_RS13405	katG	catalase/peroxidase HPI	CDS	-4.66297	1.18847e-14	1.47437e-12	1571.43	1675.31	1573.26	61.7346	65.0997
KP1_RS13410	zapE	cell division protein ZapE	CDS	3.25012	6.64438e-13	2.3566e-11	109.534	133.399	120.798	1130.8	1176.76
KP1_RS13415		MgtC family protein	CDS	5.36083	3.54922e-16	4.5796e-13	82.5799	82.5236	89.0136	3425.61	3533.8
KP1_RS13425		PTS lactose/cellobiose transporter subunit IIA	CDS	2.79206	2.7652e-06	7.22999e-06	1.01715	0.895697	0.494063	6.37987	5.09306
KP1_RS13430		PTS sugar transporter subunit IIB	CDS	2.35847	0.000384243	0.000671834	0.254288	0.477705	0.741094	1.81388	3.13419
KP1_RS13435		IS5 family transposase	CDS	3.15892	1.28624e-10	1.25604e-09	6.99291	5.55332	6.83453	57.6065	57.5907
KP1_RS13440		alpha/beta hydrolase	CDS	1.81454	5.14536e-05	0.000104819	1.46215	1.19426	1.64688	4.75363	5.28894
KP1_RS13445		carbohydrate porin	CDS	2.78892	1.12314e-06	3.17401e-06	1.01715	1.01512	1.56453	9.88254	6.46426
KP1_RS13455		family 78 glycoside hydrolase catalytic domain	CDS	-1.04953	0.00144451	0.00230358	8.32792	8.77784	13.0927	4.44089	5.22365
KP1_RS13460		PTS transporter subunit EIIC	CDS	-1.61739	8.22949e-05	0.000161051	6.61148	6.44902	7.98735	1.81388	2.74242
KP1_RS13465		LysR family transcriptional regulator	CDS	-2.14784	2.55397e-09	1.5282e-08	134.709	177.229	160.57	36.653	34.4108
KP1_RS13470		FdhF/YdeP family oxidoreductase	CDS	-2.0728	4.46696e-08	1.79721e-07	2097.87	2855.13	2086.1	572.875	542.606
KP1_RS13475		bestrophin family ion channel	CDS	2.21445	6.84271e-09	3.5532e-08	22.4409	20.4816	15.563	84.6896	96.964
KP1_RS13480		cation diffusion facilitator family transporter	CDS	1.36216	9.64756e-07	2.77353e-06	13.8587	14.988	15.9747	36.4028	40.3527
KP1_RS13490		ABC transporter substrate-binding protein	CDS	-3.16818	6.39378e-11	7.12323e-10	64.7798	70.5212	70.898	7.44318	7.83547
KP1_RS13500		OsmC family protein	CDS	-1.76922	1.16264e-08	5.59179e-08	505.588	398.765	476.688	122.719	147.372
KP1_RS13510		YdeI family stress tolerance OB fold protein	CDS	-2.06828	1.09492e-09	7.54559e-09	112.141	100.199	105.812	24.7064	25.8571
KP1_RS13530		alpha-amylase family protein	CDS	-1.08347	1.92594e-05	4.24428e-05	27.5902	29.4983	32.0317	13.3852	14.6262
KP1_RS13555		SDR family oxidoreductase	CDS	-4.56919	3.14107e-13	1.45697e-11	242.59	221.715	218.046	10.2578	8.8802
KP1_RS13560		YmjA family protein	CDS	2.39262	1.4324e-08	6.625e-08	5.53076	4.47849	5.43469	27.1457	26.8365
KP1_RS13570		Vmh family MBL fold metallo-hydrolase	CDS	2.01748	1.90788e-05	4.20642e-05	1.84359	1.3734	1.39984	7.38063	5.15835
KP1_RS13575	sra	stationary-phase-induced ribosome-associated protein	CDS	-1.84066	0.000194493	0.000354989	170.818	110.231	157.359	31.7117	49.8858
KP1_RS13585		NAD-dependent malic enzyme	CDS	-2.74911	7.53834e-12	1.37746e-10	603.361	569.723	549.315	82.0626	88.7367
KP1_RS13590		hypothetical protein	CDS	2.89183	8.74273e-08	3.30525e-07	1.46215	1.85111	2.635	13.3227	15.7362
KP1_RS13605		inorganic diphosphatase	CDS	1.54768	1.06934e-05	2.47649e-05	3.43288	4.29935	4.36422	12.3845	11.1655
KP1_RS13615	adhP	alcohol dehydrogenase AdhP	CDS	-3.64026	5.96229e-13	2.24298e-11	2896.53	3412.19	2838.97	256.884	232.191
KP1_RS13630		ABC transporter permease	CDS	-1.71399	0.00616413	0.00888165	1.52573	2.08996	2.14094	0.250191	0.914138
KP1_RS13640		putative FMN-dependent luciferase-like monooxygenase	CDS	1.05831	0.000146176	0.000273633	41.8939	27.7069	43.7245	71.1793	85.8637
KP1_RS13645		alkylhydroperoxidase domain protein	CDS	-2.1135	8.04506e-06	1.90991e-05	5.84862	7.94185	8.31672	1.75134	1.63239
KP1_RS13660	ppk2	polyphosphate kinase 2	CDS	-2.46432	7.664e-10	5.55957e-09	70.7556	72.0141	72.2978	14.1358	11.8185
KP1_RS13670	fdnI	formate dehydrogenase-N subunit gamma	CDS	3.38706	3.23719e-08	1.35205e-07	1.5893	0.835984	1.56453	14.5736	12.9938
KP1_RS13675	fdxH	formate dehydrogenase subunit beta	CDS	1.41393	0.000146135	0.000273633	4.57718	3.04537	3.70547	8.06866	12.0797
KP1_RS13680	fdnG	formate dehydrogenase-N subunit alpha	CDS	1.19777	1.70655e-05	3.79723e-05	18.3087	13.0175	13.9161	32.9001	36.3696
KP1_RS13690	yddG	aromatic amino acid DMT transporter YddG	CDS	1.81032	1.55311e-06	4.26663e-06	5.46719	4.00078	4.52891	15.0115	17.7604
KP1_RS13695	benD	benzoate diol dehydrogenase BenD	CDS	1.42299	0.00339969	0.00509795	0.762863	1.55254	2.38797	4.56598	3.65655
KP1_RS13700	benC	benzoate 1,2-dioxygenase electron transfer component BenC	CDS	1.27333	0.00412502	0.00608721	0.890007	1.25398	1.48219	3.31503	2.48123
KP1_RS13705	benB	benzoate 1,2-dioxygenase small subunit	CDS	1.53011	0.00686167	0.00980471	0.31786	1.19426	0.741094	2.12662	2.28535
KP1_RS13725		muconate cycloisomerase family protein	CDS	1.58602	4.45398e-06	1.11615e-05	20.5973	16.8988	26.6794	72.8681	55.0442
KP1_RS13735	kmrA	efflux MFS transporter KmrA	CDS	1.39686	0.000110164	0.000210801	196.247	318.689	275.193	757.703	629.384
KP1_RS13740		TetR family transcriptional regulator	CDS	1.72118	1.58463e-09	1.02607e-08	147.55	167.376	163.782	569.059	483.122
KP1_RS13745		NarK family nitrate/nitrite MFS transporter	CDS	-1.68979	2.99423e-07	9.96148e-07	34.011	30.6329	33.5963	9.25707	11.035
KP1_RS13750		nitrate reductase subunit alpha	CDS	-3.29561	6.48484e-12	1.25257e-10	307.37	311.106	265.147	28.3967	31.6031
KP1_RS13755	narH	nitrate reductase subunit beta	CDS	-1.72023	4.91907e-08	1.96112e-07	169.292	162.42	146.16	40.9688	55.7624
KP1_RS13760	narW	nitrate reductase molybdenum cofactor assembly chaperone	CDS	-4.64838	5.48779e-09	2.93819e-08	38.8424	38.3359	35.9842	2.18917	0.783547
KP1_RS13765	narI	respiratory nitrate reductase subunit gamma	CDS	-4.24305	1.73825e-11	2.49561e-10	50.8575	51.1145	50.8061	2.8772	2.48123
KP1_RS13770	nhoA	N-hydroxyarylamine O-acetyltransferase	CDS	-1.09022	6.82421e-06	1.65095e-05	45.7082	48.2482	52.0413	21.0786	24.6164
KP1_RS13785		ABC transporter ATP-binding protein	CDS	1.72955	0.0133577	0.0183426	0.190716	1.55254	0.823438	3.75286	2.02416
KP1_RS13805		transporter substrate-binding domain-containing protein	CDS	-1.50786	0.00221414	0.0034267	3.05145	2.56767	4.03485	1.4386	0.783547
KP1_RS13810		amino acid ABC transporter ATP-binding protein	CDS	-1.15838	0.00150196	0.00238725	4.89504	4.59791	6.25813	2.12662	2.54653
KP1_RS13835		M20 peptidase aminoacylase family protein	CDS	2.41498	1.07193e-06	3.05074e-06	1.5893	1.31369	1.39984	8.44394	6.92133
KP1_RS13840		MsnO8 family LLM class oxidoreductase	CDS	2.54541	5.65986e-07	1.74796e-06	1.90716	3.52308	1.97625	15.8246	13.4509
KP1_RS13845		adenylate kinase	CDS	2.43374	3.04508e-08	1.28405e-07	5.59433	8.35984	6.83453	42.0946	32.9743
KP1_RS13855	ansP	L-asparagine permease	CDS	1.05433	5.95176e-07	1.81947e-06	94.4043	102.886	95.0247	219.668	185.113
KP1_RS13860		YgdI/YgdR family lipoprotein	CDS	1.21785	3.03687e-07	1.00825e-06	35.2188	34.6336	31.7024	79.0603	78.5506
KP1_RS13865		YncE family protein	CDS	1.8519	2.32526e-07	7.93286e-07	7.31077	6.68787	6.99922	28.0214	22.527
KP1_RS13870		TonB-dependent receptor PqqU	CDS	-1.59819	5.96233e-09	3.1503e-08	191.224	207.623	189.967	67.5516	62.0961
KP1_RS13880		DUF406 domain-containing protein	CDS	2.73004	7.99177e-06	1.89819e-05	42.9746	60.8477	80.5322	411.189	402.351
KP1_RS13890	rihA	pyrimidine-specific ribonucleoside hydrolase RihA	CDS	-1.31424	2.15497e-08	9.50672e-08	216.907	217.356	220.187	87.9421	87.4961
KP1_RS13895		NADP-dependent oxidoreductase	CDS	-1.73215	4.10845e-09	2.28595e-08	167.766	188.455	186.344	51.5393	57.3295
KP1_RS13920		ABC transporter substrate-binding protein	CDS	-1.21026	2.07186e-07	7.14924e-07	259.946	229.119	215.329	104.767	98.2046
KP1_RS13930		aldehyde dehydrogenase	CDS	-1.03192	2.60673e-05	5.60628e-05	56.8969	69.327	76.5797	36.3402	29.7095
KP1_RS13940		GhoT/OrtT family toxin	CDS	2.32427	5.69434e-07	1.75524e-06	5.6579	3.88136	7.82266	26.6453	30.6236
KP1_RS13945		hypothetical protein	CDS	3.80649	2.07926e-13	1.11448e-11	15.0665	14.8089	14.8219	206.533	210.644
KP1_RS13950		hypothetical protein	CDS	1.07471	0.0310526	0.0402466	1.20787	0.537418	0.741094	1.81388	1.69769
KP1_RS13960	patD	aminobutyraldehyde dehydrogenase	CDS	-3.40124	7.11501e-12	1.33034e-10	142.846	160.509	156.124	15.3867	13.5815
KP1_RS13965		ABC transporter permease	CDS	-2.17641	3.1126e-06	8.04673e-06	28.7981	31.8271	24.2914	8.19375	4.30951
KP1_RS13970		ABC transporter permease	CDS	-1.53634	4.78374e-06	1.19321e-05	16.0201	18.1528	17.9509	5.37911	6.59486
KP1_RS13975		ABC transporter ATP-binding protein	CDS	-1.59468	1.20335e-06	3.38285e-06	20.788	23.4673	21.8211	6.9428	7.63958
KP1_RS13980		putative ABC transporter substrate-binding protein YdcS	CDS	-1.64446	6.28546e-07	1.90818e-06	55.1804	49.6814	70.4863	20.0778	17.238
KP1_RS13990		cytochrome ubiquinol oxidase subunit I	CDS	-1.06603	0.000174809	0.000321249	27.3359	27.4681	19.3508	12.9474	10.7085
KP1_RS13995	cydB	cytochrome d ubiquinol oxidase subunit II	CDS	-2.21881	9.93148e-06	2.31783e-05	10.2987	19.3471	11.7752	3.06484	2.87301
KP1_RS14025		XRE family transcriptional regulator	CDS	2.22147	1.35436e-09	8.94991e-09	13.4137	13.0772	14.1631	61.3593	64.9691
KP1_RS14045		DUF3313 domain-containing protein	CDS	-1.93673	9.15459e-10	6.48483e-09	285.057	266.739	259.136	65.55	75.6776
KP1_RS14055	tehA	dicarboxylate transporter/tellurite-resistance protein TehA	CDS	1.83238	1.10517e-07	4.10419e-07	10.8708	12.0023	13.6691	48.0367	38.5244
KP1_RS14065	rimL	50S ribosomal protein L7/L12-serine acetyltransferase	CDS	-1.33545	4.77829e-06	1.19247e-05	40.4317	38.8136	38.4545	18.1388	12.9285
KP1_RS14075		NAD(P)-dependent alcohol dehydrogenase	CDS	-2.83374	3.56218e-11	4.39487e-10	215.636	220.58	186.673	27.9588	30.2972
KP1_RS14080		carboxylesterase/lipase family protein	CDS	-1.04773	5.37643e-05	0.000109066	34.6467	46.5763	37.7958	20.9535	17.4339
KP1_RS14085		VOC family protein	CDS	-3.16461	1.58392e-11	2.32952e-10	117.672	118.65	132.573	13.8856	13.5162
KP1_RS14100		LysR substrate-binding domain-containing protein	CDS	-1.30861	7.08359e-06	1.7043e-05	202.477	194.486	284.992	92.1328	91.2832
KP1_RS14115		metal/formaldehyde-sensitive transcriptional repressor	CDS	1.49683	3.1458e-05	6.66461e-05	3.68717	2.74681	3.12906	9.13197	8.8802
KP1_RS14120	cybB	cytochrome b561	CDS	1.69442	6.21961e-09	3.26479e-08	39.4146	33.1408	37.2194	118.028	118.773
KP1_RS14130		hypothetical protein	CDS	2.39307	4.34604e-09	2.40428e-08	9.34507	7.46415	7.57563	42.2197	43.3563
KP1_RS14135		helix-turn-helix domain-containing protein	CDS	1.03729	0.00378316	0.00561882	7.05648	3.34394	4.61125	8.88178	11.6879
KP1_RS14140		MFS transporter	CDS	1.10953	0.00156768	0.00248031	2.28859	2.38853	2.635	4.50344	6.00719
KP1_RS14150		oxidoreductase	CDS	2.0188	2.64532e-10	2.27876e-09	99.5536	121.815	110.999	440.023	458.049
KP1_RS14155		GH1 family beta-glucosidase	CDS	1.11769	1.04505e-05	2.42955e-05	13.9858	17.0183	16.057	32.775	35.3249
KP1_RS14160	ydgT	transcription modulator YdgT	CDS	2.84239	5.85604e-08	2.28926e-07	96.8836	62.7585	97.495	590.451	637.677
KP1_RS14165		IS5 family transposase	CDS	2.80008	2.0064e-07	6.96322e-07	43.0382	25.0198	38.2075	238.119	254.588
KP1_RS14170		DUF2569 domain-containing protein	CDS	3.99018	2.4e-13	1.19062e-11	10.8072	10.2707	10.6223	170.192	165.786
KP1_RS14175	rsxA	electron transport complex subunit RsxA	CDS	2.90782	7.32072e-12	1.35307e-10	26.0009	22.5716	25.2795	187.831	181.522
KP1_RS14180	rsxB	electron transport complex subunit RsxB	CDS	2.63824	5.78243e-11	6.57888e-10	16.9737	17.9139	15.8923	107.77	103.363
KP1_RS14190	rsxD	electron transport complex subunit RsxD	CDS	-1.91466	3.62553e-07	1.18405e-06	36.7446	42.8143	37.8781	12.447	8.29254
KP1_RS14200		electron transport complex subunit E	CDS	-1.03633	1.90646e-05	4.2052e-05	38.5246	33.2602	33.5963	16.8879	17.3686
KP1_RS14205	nth	endonuclease III	CDS	-2.06961	7.65253e-08	2.91364e-07	28.8617	29.3192	26.597	7.44318	6.00719
KP1_RS14225	pdxY	pyridoxal kinase PdxY	CDS	-1.50353	1.27901e-07	4.6366e-07	147.55	172.332	127.633	53.2907	51.9753
KP1_RS14250	slyB	outer membrane lipoprotein SlyB	CDS	1.72943	9.63186e-10	6.7535e-09	685.814	640.961	594.028	1910.33	2336.28
KP1_RS14255		GGDEF domain-containing protein	CDS	1.4756	1.76968e-06	4.80683e-06	10.2351	8.06128	9.38719	25.7697	25.5306
KP1_RS14260	slyA	transcriptional regulator SlyA	CDS	1.2569	5.30266e-08	2.09845e-07	170.246	151.492	153.159	350.705	406.008
KP1_RS14275		FUSC family protein	CDS	-2.1302	1.09192e-08	5.27841e-08	46.4075	48.1288	45.4538	11.5713	9.72904
KP1_RS14280	sodC	superoxide dismutase [Cu-Zn] SodC	CDS	-1.94106	6.94135e-09	3.58129e-08	72.8534	74.94	80.2028	21.2662	18.2828
KP1_RS14290		DUF1289 domain-containing protein	CDS	-1.81039	3.96429e-07	1.28003e-06	22.1866	21.9744	24.4561	7.00535	6.00719
KP1_RS14295		TetR/AcrR family transcriptional regulator	CDS	2.2824	3.18777e-09	1.83069e-08	8.64578	8.5987	8.39907	42.7201	40.5486
KP1_RS14300		alkene reductase	CDS	-1.58933	7.06803e-07	2.11515e-06	28.9252	31.4688	30.6319	11.1335	9.01079
KP1_RS14310	rnt	ribonuclease T	CDS	2.35376	4.25974e-10	3.43628e-09	17.8637	19.6456	16.5511	96.261	88.3449
KP1_RS14315		Grx4 family monothiol glutaredoxin	CDS	1.67266	1.65751e-09	1.06719e-08	245.451	210.011	249.996	716.047	783.025
KP1_RS14325		AraC family transcriptional regulator	CDS	2.16729	6.82102e-06	1.65095e-05	2.35216	4.47849	2.30563	12.0717	15.7362
KP1_RS14330	sodB	superoxide dismutase [Fe]	CDS	-1.18182	5.46669e-09	2.93015e-08	4189.39	4192.82	4296.04	1811.45	1914.21
KP1_RS14335		MFS transporter	CDS	2.24498	3.77188e-11	4.62991e-10	95.7393	105.991	108.117	508.513	470.52
KP1_RS14350	punR	DNA-binding transcriptional activator PunR	CDS	1.02432	1.38169e-05	3.12191e-05	15.7658	17.0183	16.3864	33.4005	33.3008
KP1_RS14355	punC	purine nucleoside transporter PunC	CDS	1.46019	5.22887e-07	1.62736e-06	15.6387	20.0636	19.1861	52.6026	48.0576
KP1_RS14360	cfa	cyclopropane fatty acyl phospholipid synthase	CDS	-1.48912	4.4825e-09	2.46563e-08	1459.74	1238.39	1286.29	459.538	486.713
KP1_RS14365		riboflavin synthase	CDS	1.34886	5.31787e-08	2.10274e-07	79.2742	66.1622	79.9558	188.957	193.601
KP1_RS14370	mdtK	MdtK family multidrug efflux MATE transporter	CDS	2.74248	1.04492e-11	1.75024e-10	113.158	137.4	141.302	899.624	848.19
KP1_RS14380		TIGR00730 family Rossman fold protein	CDS	2.07364	1.26935e-09	8.51648e-09	20.0887	19.5262	18.0333	81.6873	80.3136
KP1_RS14400		hypothetical protein	CDS	4.69553	2.06303e-07	7.129e-07	0.190716	0.119426	0.164688	4.75363	3.78714
KP1_RS14410		SDR family oxidoreductase	CDS	1.03379	0.000770378	0.00128325	3.24217	4.00078	3.54078	7.44318	7.31311
KP1_RS14420		LysR substrate-binding domain-containing protein	CDS	1.18472	1.64366e-05	3.66913e-05	10.2987	13.1966	12.5163	25.3944	29.1871
KP1_RS14440		winged helix-turn-helix domain-containing protein	CDS	3.86841	7.23009e-07	2.15802e-06	1.33501	0.298566	0.494063	10.8833	10.2514
KP1_RS14445		hypothetical protein	CDS	4.46631	8.18651e-07	2.3978e-06	0.190716	0.656845	1.3175	12.8223	17.6951
KP1_RS14450		DUF1471 domain-containing protein	CDS	4.25239	1.02182e-05	2.38128e-05	0	0.358279	0.164688	2.93974	4.17892
KP1_RS14470		DeoR/GlpR family DNA-binding transcription regulator	CDS	1.91842	1.05856e-06	3.01801e-06	7.6922	4.59791	6.83453	23.8307	24.2247
KP1_RS14475		VOC family protein	CDS	1.03653	0.00333684	0.00500526	3.94146	2.38853	2.88203	5.31656	7.31311
KP1_RS14490		ABC transporter permease	CDS	2.35298	9.52232e-06	2.23097e-05	3.30574	6.62816	7.08156	33.5256	24.0941
KP1_RS14495		ABC transporter permease	CDS	-1.92237	0.00417752	0.00615339	1.20787	1.73168	1.07047	0.437834	0.261182
KP1_RS14500		ABC transporter ATP-binding protein	CDS	1.90325	0.000225927	0.000409111	1.08072	2.08996	0.823438	5.87949	4.3748
KP1_RS14510		anti-virulence regulator CigR family protein	CDS	2.10651	1.17587e-10	1.17685e-09	509.402	403.422	472.653	1902.64	2074.83
KP1_RS14525		MFS transporter	CDS	1.82957	8.57293e-05	0.000166892	1.08072	1.19426	1.15281	4.50344	3.65655
KP1_RS14530		LysR family transcriptional regulator	CDS	1.64231	7.17528e-07	2.14325e-06	7.18363	6.8073	8.15203	22.1419	23.8329
KP1_RS14540		amidohydrolase family protein	CDS	1.28068	0.000773981	0.00128837	2.0343	3.76193	3.37609	8.44394	6.39897
KP1_RS14560		PDR/VanB family oxidoreductase	CDS	1.14705	0.0061053	0.00880745	2.47931	1.49283	2.30563	5.94204	3.26478
KP1_RS14575		creatininase family protein	CDS	-1.41869	0.00179192	0.00281388	4.32289	3.52308	2.635	1.12586	1.5018
KP1_RS14580		ABC transporter substrate-binding protein	CDS	3.43003	1.57808e-10	1.49268e-09	3.11502	3.22451	3.54078	35.6522	35.2596
KP1_RS14595		FAD-binding oxidoreductase	CDS	1.52789	0.000938547	0.00154313	1.71644	2.56767	4.85828	8.56904	8.61902
KP1_RS14610		DUF535 family protein	CDS	1.63086	6.04827e-10	4.58035e-09	912.384	784.691	894.418	2539.56	2810.78
KP1_RS14620		LysR family transcriptional regulator	CDS	-1.1863	0.00661411	0.00949032	19.453	19.9442	39.278	10.508	12.4062
KP1_RS14660	budA	acetolactate decarboxylase	CDS	-2.94032	4.68029e-09	2.55404e-08	25.3652	28.0055	24.0444	3.06484	3.65655
KP1_RS14665	alsS	acetolactate synthase AlsS	CDS	-4.09986	2.2222e-11	3.02822e-10	57.5962	70.581	64.3928	3.87796	3.59126
KP1_RS14670		(S)-acetoin forming diacetyl reductase	CDS	-4.42583	3.90574e-11	4.73399e-10	60.2662	80.0156	62.0872	2.93974	3.33008
KP1_RS14690		AAA family ATPase	CDS	-1.66309	1.21074e-05	2.77332e-05	30.5781	20.3025	33.5963	7.94356	9.79434
KP1_RS14705		cytochrome c-type biogenesis protein CcmH	CDS	-2.74722	4.81907e-06	1.20016e-05	4.89504	5.07562	4.94063	0.938216	0.522365
KP1_RS14710		DsbE family thiol:disulfide interchange protein	CDS	-3.33329	3.09655e-08	1.3012e-07	14.6215	14.2117	16.9628	1.12586	1.89357
KP1_RS14715		heme lyase CcmF/NrfE family subunit	CDS	-3.83466	2.91226e-09	1.69671e-08	28.9252	45.3223	39.6897	2.37681	2.9383
KP1_RS14720	ccmE	cytochrome c maturation protein CcmE	CDS	-5.54589	5.82349e-09	3.08709e-08	9.47222	12.4801	10.4577	0.312739	0.130591
KP1_RS14730		heme ABC transporter permease	CDS	-3.63729	6.83832e-08	2.63273e-07	15.5115	23.109	17.7863	1.00076	2.02416
KP1_RS14735	ccmB	heme exporter protein CcmB	CDS	-2.70516	2.6408e-06	6.94236e-06	6.48434	9.13611	6.34047	0.875668	1.37121
KP1_RS14740	ccmA	cytochrome c biogenesis heme-transporting ATPase CcmA	CDS	-2.35199	4.99744e-05	0.000102194	13.3501	22.6313	28.5733	3.56522	4.83187
KP1_RS14745		cytochrome c	CDS	-2.35321	7.60025e-08	2.89831e-07	80.0371	97.2727	79.7911	20.3906	13.1244
KP1_RS14750		GMC family oxidoreductase	CDS	-3.52528	7.08202e-12	1.32932e-10	109.407	122.949	123.104	10.5706	9.99023
KP1_RS14765		YrhA family protein	CDS	1.05186	0.00101416	0.00165954	6.16648	3.70222	6.17578	10.8208	11.2308
KP1_RS14770		hypothetical protein	CDS	1.53876	0.00113414	0.00184345	2.47931	1.43312	3.62313	5.44165	8.8802
KP1_RS14780	cas1e	type I-E CRISPR-associated endonuclease Cas1e	CDS	-2.65198	1.74167e-10	1.62389e-09	86.3307	90.6446	80.7792	14.0107	13.3203
KP1_RS14785	cas5e	type I-E CRISPR-associated protein Cas5/CasD	CDS	-2.69957	2.05406e-10	1.85558e-09	122.694	115.844	98.9772	17.013	17.6298
KP1_RS14790	cas7e	type I-E CRISPR-associated protein Cas7/Cse4/CasC	CDS	-3.0608	2.31204e-11	3.11544e-10	126.445	120.262	120.881	15.762	13.5815
KP1_RS14795	cas6e	type I-E CRISPR-associated protein Cas6/Cse3/CasE	CDS	-2.3856	5.67546e-10	4.33035e-09	86.2035	76.7314	79.9558	15.8871	15.0833
KP1_RS14805	casA	type I-E CRISPR-associated protein Cse1/CasA	CDS	-1.53024	4.8773e-08	1.94608e-07	104.894	92.5554	93.2955	31.399	35.7167
KP1_RS14810	cas3	CRISPR-associated helicase Cas3'	CDS	-1.15995	5.56716e-07	1.72154e-06	148.504	121.397	134.303	59.9207	60.6596
KP1_RS14820		iron ABC transporter permease	CDS	-2.48166	7.18409e-05	0.000142766	33.6295	24.363	51.5472	7.38063	5.61542
KP1_RS14825		ABC transporter substrate-binding protein	CDS	-2.88348	4.11127e-05	8.5486e-05	218.624	159.315	310.765	31.5241	30.6236
KP1_RS14835		malate/lactate/ureidoglycolate dehydrogenase	CDS	-1.99884	1.85288e-06	5.01587e-06	65.0341	84.7927	107.212	23.0801	19.7193
KP1_RS14840	fdhF	formate dehydrogenase subunit alpha	CDS	-3.27956	4.88712e-13	1.99792e-11	1831.7	1939.42	1748.32	180.763	198.172
KP1_RS14845		M20 aminoacylase family protein	CDS	-1.5222	0.000144034	0.000269938	126.572	173.646	215.494	66.2381	53.3465
KP1_RS14855		VOC family protein	CDS	-1.31827	7.77608e-07	2.2943e-06	50.794	45.9194	49.2416	20.4531	18.5439
KP1_RS14870		DUF1062 domain-containing protein	CDS	1.28719	2.69225e-06	7.05837e-06	65.0977	43.5309	52.6177	123.594	138.753
KP1_RS14875		amino acid ABC transporter ATP-binding protein	CDS	1.46038	2.00041e-05	4.40237e-05	4.95861	7.16558	5.27	14.386	17.6951
KP1_RS14885		basic amino acid ABC transporter substrate-binding protein	CDS	1.10847	5.77946e-05	0.000116531	16.4016	16.0628	11.4458	34.5264	28.8607
KP1_RS14895		MurR/RpiR family transcriptional regulator	CDS	-1.21301	0.00710879	0.0101338	2.16145	3.10508	3.9525	1.4386	1.17532
KP1_RS14900		ABC transporter substrate-binding protein	CDS	-1.61658	0.00709483	0.0101169	4.57718	3.94107	3.62313	0.437834	2.22005
KP1_RS14920		TonB-dependent siderophore receptor	CDS	1.10082	0.00142428	0.00227357	4.70432	7.10587	3.45844	10.8833	11.2308
KP1_RS14970		polyphenol oxidase family protein	CDS	-2.45855	1.29792e-07	4.69704e-07	30.896	50.6368	42.8188	7.81847	7.24781
KP1_RS14985		acetaldehyde dehydrogenase (acetylating)	CDS	1.1771	0.00187209	0.00293403	2.0343	3.34394	1.89391	5.56675	5.55013
KP1_RS15015		ABC transporter substrate-binding protein	CDS	-1.66118	3.61815e-05	7.58208e-05	8.26435	13.0175	10.293	3.00229	3.65655
KP1_RS15020		iron ABC transporter permease	CDS	-1.45688	0.00073776	0.0012319	3.30574	5.13533	4.77594	1.56369	1.63239
KP1_RS15025		ABC transporter ATP-binding protein	CDS	-2.09398	0.000134588	0.000253607	4.13218	6.38931	5.02297	1.68879	0.718252
KP1_RS15035		shikimate 5-dehydrogenase	CDS	-1.35486	0.00117487	0.00190506	3.6236	4.17992	5.02297	1.93898	1.37121
KP1_RS15040		MFS transporter	CDS	-1.0168	0.00325416	0.00488732	6.29362	5.97132	5.51703	3.62777	2.22005
KP1_RS15050		TetR family transcriptional regulator	CDS	1.61858	4.72971e-07	1.4893e-06	19.898	15.1671	22.0681	62.4852	54.13
KP1_RS15060		hypothetical protein	CDS	1.68312	0.0167528	0.0226374	0.381432	0.417992	0.164688	0.688025	1.5018
KP1_RS15070	pykF	pyruvate kinase PykF	CDS	-2.64293	1.74341e-11	2.49561e-10	923.509	804.515	796.511	129.599	139.863
KP1_RS15080		L,D-transpeptidase family protein	CDS	-3.54002	6.19039e-13	2.27957e-11	585.243	616.3	583.817	53.9162	48.384
KP1_RS15085	sufE	cysteine desulfuration protein SufE	CDS	-2.37676	1.02209e-09	7.1251e-09	110.933	100.378	93.2955	17.8261	21.2864
KP1_RS15090	sufS	cysteine desulfurase SufS	CDS	-4.53572	1.26405e-12	3.60815e-11	248.566	323.824	266.053	12.0717	12.0144
KP1_RS15095	sufD	Fe-S cluster assembly protein SufD	CDS	-4.47591	9.15666e-13	2.83152e-11	315.571	312.001	272.229	11.9466	15.018
KP1_RS15100	sufC	Fe-S cluster assembly ATPase SufC	CDS	-3.98615	6.69267e-13	2.3566e-11	193.64	202.965	183.709	12.3845	12.0144
KP1_RS15105	sufB	Fe-S cluster assembly protein SufB	CDS	-3.17646	7.60773e-12	1.38489e-10	369.099	373.327	314.471	37.6537	40.2874
KP1_RS15110	sufA	Fe-S cluster assembly scaffold SufA	CDS	-1.65293	1.11756e-07	4.14062e-07	58.5497	49.9202	48.8299	16.7628	16.5851
KP1_RS15115		hypothetical protein	CDS	1.26367	1.26681e-05	2.89078e-05	7.2472	6.86701	7.24625	16.8253	17.3686
KP1_RS15125		DoxX family protein	CDS	3.182	2.0603e-06	5.54006e-06	0.762863	0.656845	0.247031	5.44165	5.15835
KP1_RS15130		TetR/AcrR family transcriptional regulator	CDS	2.04626	3.11012e-08	1.30576e-07	7.94649	8.41956	9.79891	37.9665	33.8884
KP1_RS15150		TetR/AcrR family transcriptional regulator	CDS	-1.01328	0.000149087	0.000278434	27.5266	31.0508	33.5139	17.8887	12.4715
KP1_RS15165		ABC transporter substrate-binding protein	CDS	3.11991	7.68024e-12	1.3887e-10	13.0322	13.6743	13.5044	111.648	121.515
KP1_RS15170		iron ABC transporter permease	CDS	2.17082	7.63248e-08	2.9083e-07	5.34004	5.67275	7.57563	27.7712	27.6853
KP1_RS15200		hypothetical protein	CDS	4.10492	1.0575e-06	3.01801e-06	25.6831	27.886	46.5242	572.062	569.639
KP1_RS15210	menI	1,4-dihydroxy-2-naphthoyl-CoA hydrolase	CDS	-3.2466	1.53945e-05	3.45087e-05	24.2845	37.4402	51.3825	4.62853	3.26478
KP1_RS15215		FAD-binding and (Fe-S)-binding domain-containing protein	CDS	-2.27241	1.19398e-10	1.19149e-09	449.454	500.755	429.011	98.5752	91.7403
KP1_RS15225	ppsA	phosphoenolpyruvate synthase	CDS	-2.86305	1.11765e-11	1.83386e-10	8577.63	9311.01	7236.21	1177.71	1124.52
KP1_RS15235		pyruvate, water dikinase regulatory protein	CDS	-1.39186	2.76828e-08	1.1797e-07	146.088	135.429	139.655	54.2914	52.6935
KP1_RS15245	hemP	hemin uptake protein HemP	CDS	2.92747	1.47031e-07	5.23838e-07	1.20787	1.61226	2.47031	13.3852	12.9938
KP1_RS15255		NlpC/P60 family protein	CDS	1.59187	0.000386372	0.000675311	10.0444	17.1974	22.4799	50.9139	48.4493
KP1_RS15260	btuD	vitamin B12 ABC transporter ATP-binding protein BtuD	CDS	1.14799	1.55198e-06	4.26596e-06	56.134	77.0897	70.3216	150.928	149.788
KP1_RS15275	btuC	vitamin B12 ABC transporter permease BtuC	CDS	1.05719	9.099e-05	0.000176383	18.3087	29.3192	27.2558	51.7895	52.0406
KP1_RS15285		LysR family transcriptional regulator	CDS	-1.18141	3.84744e-06	9.75305e-06	44.1825	46.7554	52.947	22.3295	19.9152
KP1_RS15295		RidA family protein	CDS	-1.15939	0.000158764	0.000294115	18.3087	17.0183	14.4102	6.12968	8.74961
KP1_RS15305	pheT	phenylalanine--tRNA ligase subunit beta	CDS	-2.12544	1.02657e-10	1.05653e-09	790.326	887.517	784.654	193.147	183.089
KP1_RS15310	pheS	phenylalanine--tRNA ligase subunit alpha	CDS	-1.46098	1.73852e-08	7.87403e-08	281.433	284.772	245.137	100.452	96.0498
KP1_RS15315	rplT	50S ribosomal protein L20	CDS	1.05053	4.60767e-08	1.8446e-07	727.326	794.782	719.355	1504.59	1590.73
KP1_RS15320	rpmI	50S ribosomal protein L35	CDS	1.26575	2.86456e-08	1.21643e-07	679.393	547.988	641.705	1456.3	1539.74
KP1_RS15325	infC	translation initiation factor IF-3	CDS	1.57285	9.36848e-10	6.61692e-09	1544.1	1274.58	1406.84	4042.09	4338.24
KP1_RS15330	thrS	threonine--tRNA ligase	CDS	1.21082	4.79958e-09	2.61011e-08	1523.88	1463.99	1370.61	3303.77	3422.14
KP1_RS15335		hypothetical protein	CDS	2.95969	3.80789e-12	8.38779e-11	63.4448	53.503	55.9938	426.513	470.651
KP1_RS15340		YdiY family protein	CDS	3.93311	9.08112e-15	1.42404e-12	129.56	127.846	134.138	2007.16	1979.7
KP1_RS15345	pfkB	6-phosphofructokinase II	CDS	-1.0041	4.18646e-06	1.05404e-05	371.006	471.316	442.762	233.178	193.928
KP1_RS15350	ghoS	type V toxin-antitoxin system endoribonuclease antitoxin GhoS	CDS	-1.01853	3.32732e-06	8.54232e-06	75.5234	76.8508	88.1078	39.8429	39.2427
KP1_RS15355		fructosamine kinase family protein	CDS	-1.15305	1.15427e-07	4.24729e-07	524.913	510.607	465.983	236.493	213.647
KP1_RS15360	tonB	TonB system transport protein TonB	CDS	3.12423	1.01813e-10	1.05171e-09	10.3622	14.7492	11.3634	107.457	105.257
KP1_RS15365		YciI family protein	CDS	2.47426	2.90094e-11	3.68267e-10	38.3974	37.9776	41.0072	204.781	229.906
KP1_RS15375		YceI family protein	CDS	1.22703	0.000756017	0.00126107	3.75074	3.04537	2.30563	6.00458	8.35784
KP1_RS15390		HI1450 family dsDNA-mimic protein	CDS	2.68922	1.8356e-10	1.6931e-09	32.8667	23.4076	27.0911	173.195	185.309
KP1_RS15395		ion transporter	CDS	-1.4131	2.19981e-06	5.86942e-06	51.0483	40.9632	42.7364	18.8269	14.8874
KP1_RS15400	oppF	murein tripeptide/oligopeptide ABC transporter ATP-binding protein OppF	CDS	-3.82525	1.01496e-12	3.06009e-11	214.619	204.876	190.626	14.4485	14.2344
KP1_RS15405		ABC transporter ATP-binding protein	CDS	-4.18501	1.41055e-12	3.88829e-11	208.071	227.746	189.144	10.6957	12.2103
KP1_RS15410	oppC	oligopeptide ABC transporter permease OppC	CDS	-3.68804	2.16318e-11	2.97298e-10	144.817	161.226	120.14	11.0709	10.9697
KP1_RS15415	oppB	oligopeptide ABC transporter permease OppB	CDS	-3.109	2.51509e-11	3.30594e-10	137.633	124.084	129.28	13.8856	16.3239
KP1_RS15420	oppA	oligopeptide ABC transporter substrate-binding protein OppA	CDS	-1.86149	1.0409e-09	7.24577e-09	740.613	630.034	759.292	191.834	198.89
KP1_RS15440	adhE	bifunctional acetaldehyde-CoA/alcohol dehydrogenase	CDS	-5.58095	1.04005e-14	1.47437e-12	3631.23	3393.62	2939.34	67.9894	70.7804
KP1_RS15445	tdk	thymidine kinase	CDS	1.29199	7.13973e-08	2.73784e-07	67.7677	60.2506	58.9581	146.362	158.995
KP1_RS15455	hns	histone-like nucleoid-structuring protein H-NS	CDS	2.60348	1.21263e-09	8.22748e-09	276.156	199.143	242.173	1320.88	1585.83
KP1_RS15460	galU	UTP--glucose-1-phosphate uridylyltransferase GalU	CDS	-1.9605	2.82208e-10	2.42237e-09	937.05	915.642	810.757	220.606	235.652
KP1_RS15475		YchJ family protein	CDS	2.57544	7.26547e-11	7.87609e-10	20.0887	19.1082	22.6445	120.842	124.519
KP1_RS15495		Lrp/AsnC family transcriptional regulator	CDS	1.04343	0.000328991	0.000582404	9.09079	6.68787	10.0459	19.5149	15.8015
KP1_RS15505	narI	respiratory nitrate reductase subunit gamma	CDS	-2.09326	3.29523e-09	1.87898e-08	99.5536	103.005	86.461	21.016	24.1594
KP1_RS15510	narJ	nitrate reductase molybdenum cofactor assembly chaperone	CDS	-1.97821	1.28681e-08	6.06207e-08	58.1047	70.4018	62.8283	16.8879	15.4751
KP1_RS15515	narH	nitrate reductase subunit beta	CDS	-2.4086	1.24028e-10	1.22535e-09	266.303	250.318	230.727	44.1587	49.6899
KP1_RS15520		nitrate reductase subunit alpha	CDS	-1.8498	2.43898e-08	1.05629e-07	398.85	369.624	330.528	86.5035	116.814
KP1_RS15580	nasR	nitrate regulatory protein NasR	CDS	3.03993	1.05391e-08	5.11474e-08	2.09787	2.92595	3.45844	21.4539	24.747
KP1_RS15595		gamma-glutamylcyclotransferase	CDS	1.83004	1.24426e-10	1.22535e-09	187.537	196.516	197.378	699.534	678.617
KP1_RS15610	kdsA	3-deoxy-8-phosphooctulonate synthase	CDS	-1.50916	2.54696e-09	1.52818e-08	668.395	640.961	645.575	237.932	219.916
KP1_RS15620	sirB2	invasion regulator SirB2	CDS	-1.69611	1.7454e-07	6.12349e-07	36.5539	37.6193	32.6081	11.0709	10.9044
KP1_RS15625	prmC	peptide chain release factor N(5)-glutamine methyltransferase	CDS	-2.52949	9.13615e-07	2.64384e-06	51.1118	83.061	84.4024	13.5103	11.6879
KP1_RS15630	prfA	peptide chain release factor 1	CDS	-1.82426	1.5524e-09	1.00791e-08	218.179	240.345	237.562	69.1153	61.9002
KP1_RS15645	ispE	4-(cytidine 5'-diphospho)-2-C-methyl-D-erythritol kinase	CDS	1.00232	2.58646e-05	5.56763e-05	674.435	846.912	575.418	1403.01	1397.78
KP1_RS15650	prs	ribose-phosphate diphosphokinase	CDS	-1.19815	1.23373e-07	4.51215e-07	1279.58	1153.78	1010.69	492.751	508
KP1_RS15655	dauA	C4-dicarboxylic acid transporter DauA	CDS	-1.22265	7.26085e-07	2.16479e-06	87.7293	94.6454	76.6621	37.4661	36.5655
KP1_RS15660		MerR family transcriptional regulator	CDS	2.03141	3.29856e-10	2.78186e-09	70.247	79.0602	86.5433	318.055	324.389
KP1_RS15665	ychH	stress-induced protein YchH	CDS	1.96577	1.80903e-11	2.55168e-10	710.671	708.855	650.763	2696.5	2695.21
KP1_RS15670	pth	aminoacyl-tRNA hydrolase	CDS	2.29776	6.42132e-11	7.13743e-10	32.8667	31.7077	30.7966	156.745	156.056
KP1_RS15695	tssE	type VI secretion system baseplate subunit TssE	CDS	-1.21166	0.0165652	0.0224028	2.67002	1.97053	2.30563	0.56293	1.4365
KP1_RS15720		hypothetical protein	CDS	1.57663	7.86688e-05	0.000154897	2.09787	3.1648	2.30563	8.63159	6.52956
KP1_RS15740		SUMF1/EgtB/PvdO family nonheme iron enzyme	CDS	1.2976	0.00217992	0.00337589	1.84359	1.07484	2.05859	3.75286	4.30951
KP1_RS15770		hypothetical protein	CDS	1.46298	0.000341544	0.000602857	1.46215	1.55254	1.64688	3.94051	4.63599
KP1_RS15780		OmpA family protein	CDS	1.13995	0.0145989	0.0199165	4.95861	2.08996	1.64688	6.56751	6.39897
KP1_RS15790	tssK	type VI secretion system baseplate subunit TssK	CDS	2.46077	7.55016e-06	1.80396e-05	0.826435	0.835984	1.07047	4.1907	5.81131
KP1_RS15800		gamma-glutamylcyclotransferase family protein	CDS	1.84081	0.000482895	0.000826939	1.78001	0.716558	1.89391	6.31732	3.98303
KP1_RS15805		DUF2058 domain-containing protein	CDS	1.14871	1.98664e-07	6.89961e-07	87.0935	97.5713	82.0144	200.466	193.928
KP1_RS15810		RluA family pseudouridine synthase	CDS	1.96668	1.09503e-06	3.10182e-06	3.24217	3.10508	3.70547	11.5713	14.5609
KP1_RS15860		ATP-binding cassette domain-containing protein	CDS	-1.66864	3.32608e-05	7.01575e-05	6.35719	8.35984	7.24625	2.37681	2.22005
KP1_RS15865	livM	high-affinity branched-chain amino acid ABC transporter permease LivM	CDS	-1.20467	0.00143013	0.00228215	7.05648	12.7189	7.49328	4.12815	3.78714
KP1_RS15870		branched-chain amino acid ABC transporter permease	CDS	-1.87934	1.13877e-05	2.62341e-05	7.75577	8.24042	9.46953	2.68955	1.89357
KP1_RS15875		branched-chain amino acid ABC transporter substrate-binding protein	CDS	-2.25903	1.25836e-07	4.57794e-07	38.7153	40.9632	57.723	10.1327	8.9455
KP1_RS15885	pflB	formate C-acetyltransferase	CDS	-5.81685	7.35901e-13	2.46527e-11	686.958	740.503	626.554	14.386	9.85964
KP1_RS15890	tdcD	propionate kinase	CDS	-4.44767	1.54932e-06	4.26107e-06	253.652	337.499	344.197	18.4516	10.0555
KP1_RS15900	tdcB	bifunctional threonine ammonia-lyase/L-serine ammonia-lyase TdcB	CDS	1.89838	6.11524e-10	4.62381e-09	323.518	255.871	268.688	1075.51	1032.39
KP1_RS15905	tdcA	transcriptional regulator TdcA	CDS	4.56482	1.62586e-13	9.53592e-12	102.478	79.4782	77.6502	2092.66	2006.27
KP1_RS15915		nitrilotriacetate monooxygenase	CDS	2.169	0.0003901	0.000680841	0.508575	0.358279	0.988125	2.31427	3.06889
KP1_RS15925		fatty acid desaturase	CDS	1.55036	3.03509e-06	7.86319e-06	5.84862	7.76271	7.65797	19.8902	21.6128
KP1_RS15930		GIY-YIG nuclease family protein	CDS	1.10122	0.00142205	0.00227151	10.9344	5.67275	11.1164	18.1388	21.2864
KP1_RS15940		transglutaminase family protein	CDS	1.16156	2.44036e-05	5.27196e-05	11.7608	15.0477	11.3634	30.5858	26.51
KP1_RS15955		alpha,alpha-trehalase	CDS	-3.13546	3.36354e-08	1.39277e-07	528.664	534.194	469.112	71.1793	44.9887
KP1_RS15965	emtA	membrane-bound lytic murein transglycosylase EmtA	CDS	2.32135	5.7454e-11	6.55221e-10	36.9989	33.6185	34.255	176.447	173.099
KP1_RS15970	ldcA	muramoyltetrapeptide carboxypeptidase	CDS	1.661	3.67584e-07	1.1957e-06	16.0201	22.3327	24.0444	68.4898	62.8144
KP1_RS15985		D-amino acid dehydrogenase	CDS	-1.4893	0.000394757	0.000687723	387.28	423.963	647.469	187.143	159.06
KP1_RS15995		SpoVR family protein	CDS	-3.10593	5.98478e-12	1.193e-10	861.209	733.278	870.538	90.5691	100.294
KP1_RS16010	dsbB	disulfide bond formation protein DsbB	CDS	1.87796	5.38854e-10	4.14582e-09	64.0169	59.8923	56.9819	212.85	230.624
KP1_RS16015		DUF1971 domain-containing protein	CDS	1.14841	0.0232318	0.0307294	0.826435	0.597132	0.988125	1.3135	2.22005
KP1_RS16020		YcgN family cysteine cluster protein	CDS	1.24154	9.54578e-07	2.7459e-06	49.1411	43.0532	58.3817	111.398	125.629
KP1_RS16030		YcgL domain-containing protein	CDS	1.08115	0.00023338	0.0004215	7.50149	5.37418	7.08156	12.9474	15.1486
KP1_RS16045	minD	septum site-determining protein MinD	CDS	-2.0523	6.22329e-10	4.66892e-09	557.907	467.136	485.746	114.275	128.567
KP1_RS16050	minE	cell division topological specificity factor MinE	CDS	-2.41685	1.29743e-09	8.64913e-09	72.0906	63.4751	61.5931	12.0092	12.6021
KP1_RS16065		Slp family lipoprotein	CDS	3.00931	6.97136e-12	1.31367e-10	118.18	95.0634	119.975	840.954	946.851
KP1_RS16070	tsaB	tRNA (adenosine(37)-N6)-threonylcarbamoyltransferase complex dimerization subunit type 1 TsaB	CDS	2.10713	7.2104e-08	2.76055e-07	24.2845	35.7682	36.89	148.551	129.546
KP1_RS16080		RidA family protein	CDS	1.53445	7.29598e-07	2.17258e-06	10.1079	10.211	10.787	27.0832	32.9743
KP1_RS16085		YoaH family protein	CDS	2.14957	1.88145e-09	1.17566e-08	14.3673	14.5103	13.3397	61.547	63.5326
KP1_RS16100	sdaA	L-serine ammonia-lyase	CDS	1.30026	5.65054e-09	3.00863e-08	458.226	487.319	493.239	1239.07	1123.08
KP1_RS16110		EAL domain-containing protein	CDS	-1.43403	4.21751e-07	1.34559e-06	50.0311	43.2323	48.2535	17.1381	17.7604
KP1_RS16115	yoaE	CNNM family cation transport protein YoaE	CDS	1.0853	2.15025e-06	5.75307e-06	29.6881	31.1703	27.9969	66.113	59.6802
KP1_RS16130		PTS mannose transporter subunit IID	CDS	-1.7768	3.10445e-09	1.79352e-08	461.405	377.805	389.239	120.029	118.969
KP1_RS16135		DUF986 family protein	CDS	-1.26581	0.000130534	0.000246552	14.8123	12.3606	10.0459	5.5042	4.83187
KP1_RS16140	mntP	manganese efflux pump MntP	CDS	3.25244	3.25221e-11	4.03308e-10	8.8365	10.3901	8.31672	92.0703	83.6437
KP1_RS16145	rlmA	23S rRNA (guanine(745)-N(1))-methyltransferase	CDS	2.40848	6.23983e-09	3.27184e-08	14.8758	21.2579	14.4925	93.5089	86.3861
KP1_RS16150	ftsI	peptidoglycan glycosyltransferase FtsI	CDS	2.13445	3.5751e-10	2.97863e-09	29.3067	34.6336	32.9375	141.858	141.757
KP1_RS16165		YebO family protein	CDS	3.53341	4.45915e-13	1.87052e-11	126.953	100.975	115.446	1280.98	1369.31
KP1_RS16175		YobH family protein	CDS	2.30635	5.7284e-10	4.35865e-09	24.9202	21.7953	26.0206	109.271	130.33
KP1_RS16180	kdgR	DNA-binding transcriptional regulator KdgR	CDS	1.29376	3.49208e-08	1.43981e-07	137.76	126.771	138.914	305.108	354.229
KP1_RS16185		MFS transporter	CDS	-1.24031	1.43961e-05	3.24215e-05	22.5045	21.9147	24.6208	8.75668	10.7085
KP1_RS16190	htpX	protease HtpX	CDS	1.434	4.41926e-09	2.44159e-08	150.411	158.18	143.031	396.865	416.847
KP1_RS16200	proQ	RNA chaperone ProQ	CDS	1.46866	1.80711e-09	1.13806e-08	315.889	350.277	317.6	919.076	896.247
KP1_RS16215		PqiB family protein	CDS	-1.19196	4.63926e-08	1.85417e-07	396.752	424.381	391.462	176.51	177.343
KP1_RS16225		YebV family protein	CDS	-2.152	2.64449e-09	1.57494e-08	122.376	111.007	129.609	24.206	30.2319
KP1_RS16265		DNA polymerase III subunit theta	CDS	1.55661	7.72157e-09	3.91681e-08	54.4811	52.7267	47.5124	155.556	148.09
KP1_RS16270	exoX	exodeoxyribonuclease X	CDS	1.19761	6.23846e-08	2.41721e-07	100.825	100.139	101.118	245.312	216.585
KP1_RS16275	ptrB	oligopeptidase B	CDS	-1.33898	2.95828e-08	1.25473e-07	257.466	239.569	233.774	92.5081	100.098
KP1_RS16280		tellurite resistance TerB family protein	CDS	2.66753	1.17308e-11	1.88995e-10	34.011	37.1416	39.278	237.056	230.428
KP1_RS16285		YebG family protein	CDS	3.13074	1.81745e-11	2.55609e-10	16.4016	14.8686	19.0214	154.368	138.492
KP1_RS16305	zwf	glucose-6-phosphate dehydrogenase	CDS	-1.95513	5.21482e-10	4.05746e-09	574.881	505.472	490.851	131.788	138.361
KP1_RS16315		MurR/RpiR family transcriptional regulator	CDS	-1.70831	2.60214e-08	1.1158e-07	86.2671	74.6415	90.8252	25.2693	26.0529
KP1_RS16320	pyk	pyruvate kinase	CDS	-2.37064	3.1298e-11	3.9216e-10	2034.05	1769.24	1699.16	347.64	361.672
KP1_RS16335	znuA	zinc ABC transporter substrate-binding protein ZnuA	CDS	2.0237	5.08345e-10	3.98093e-09	87.2207	70.8795	79.7088	304.232	340.386
KP1_RS16350	ruvB	Holliday junction branch migration DNA helicase RuvB	CDS	1.52896	9.0465e-09	4.48974e-08	62.4912	70.3421	70.7333	206.908	184.656
KP1_RS16355	ruvA	Holliday junction branch migration protein RuvA	CDS	2.34291	1.78527e-10	1.65312e-09	45.3268	56.7275	52.8647	279.338	244.663
KP1_RS16360	ruvC	crossover junction endodeoxyribonuclease RuvC	CDS	-1.47428	1.10117e-06	3.11741e-06	165.096	244.346	198.284	75.37	70.4539
KP1_RS16400	cmoB	tRNA 5-methoxyuridine(34)/uridine 5-oxyacetic acid(34) synthase CmoB	CDS	-1.72757	8.72127e-09	4.36252e-08	168.021	186.245	159.994	55.8551	47.6658
KP1_RS16435	otsA	alpha,alpha-trehalose-phosphate synthase	CDS	-3.23583	1.94275e-12	4.95864e-11	556.191	604.297	547.998	63.4234	57.4601
KP1_RS16440	otsB	trehalose-phosphatase	CDS	-1.8918	1.16291e-09	7.96857e-09	251.109	268.65	228.586	68.2396	66.2097
KP1_RS16470		MFS transporter	CDS	-1.05835	0.000264455	0.000474073	14.1765	12.5995	17.0452	7.44318	6.52956
KP1_RS16475		DUF2766 family protein	CDS	2.45658	4.54558e-07	1.4395e-06	6.67505	4.29935	6.99922	25.9573	39.4385
KP1_RS16485		RpiB/LacA/LacB family sugar-phosphate isomerase	CDS	1.40651	2.36928e-08	1.03391e-07	40.5589	40.1272	41.7483	109.396	106.954
KP1_RS16500		YecH family protein	CDS	3.28587	7.86046e-07	2.31495e-06	0.635719	0.477705	1.23516	6.56751	8.22725
KP1_RS16505	tyrP	tyrosine transporter TyrP	CDS	1.66082	1.27112e-07	4.61588e-07	11.3158	12.8383	11.2811	37.0908	37.7409
KP1_RS16510		YecA family protein	CDS	1.95693	8.05197e-10	5.78016e-09	36.4267	39.5301	33.7609	144.047	140.255
KP1_RS16550		DUF2594 family protein	CDS	4.10525	2.4372e-12	5.94039e-11	5.59433	6.62816	5.18766	97.9498	103.102
KP1_RS16555	sdiA	transcriptional regulator SdiA	CDS	1.2368	1.79736e-07	6.2784e-07	221.103	193.71	254.442	545.041	506.041
KP1_RS16580	amyA	alpha-amylase	CDS	-3.09786	2.73061e-11	3.49402e-10	412.582	328.84	393.521	41.0939	47.274
KP1_RS16585		lipoprotein YedD	CDS	1.44224	1.00908e-08	4.92196e-08	56.0704	53.085	56.1585	148.426	151.029
KP1_RS16590	rcsA	transcriptional regulator RcsA	CDS	1.85095	7.23367e-07	2.15802e-06	18.9444	11.8232	12.6809	48.1618	56.546
KP1_RS16595	dsrB	protein DsrB	CDS	2.67265	9.88399e-08	3.69902e-07	5.40361	2.92595	5.51703	28.4592	29.9054
KP1_RS16635	drpB	cell division protein DrpB	CDS	2.07174	3.74187e-07	1.21554e-06	4.51361	6.50873	4.52891	20.328	23.5717
KP1_RS16665		LysR family transcriptional regulator	CDS	1.63746	4.57638e-07	1.44703e-06	9.98079	8.83755	11.0341	32.9627	28.7954
KP1_RS16670		hypothetical protein	CDS	3.58389	2.06659e-06	5.55389e-06	0.254288	0.238853	0.329375	3.25248	3.39537
KP1_RS16685	nac	nitrogen assimilation transcriptional regulator NAC	CDS	-1.16982	8.91685e-06	2.10445e-05	40.8132	47.7705	47.183	17.701	22.527
KP1_RS16695		AMP nucleosidase	CDS	-1.56596	9.00912e-09	4.48041e-08	571.384	510.906	510.367	164.188	194.45
KP1_RS16700	pmrD	signal transduction protein PmrD	CDS	2.54182	8.7686e-11	9.21563e-10	43.6739	38.0373	47.183	229.488	270.389
KP1_RS16705		alpha/beta hydrolase	CDS	2.2959	5.45934e-11	6.27044e-10	46.7889	50.0396	44.3833	223.608	239.047
KP1_RS16715		MDR family oxidoreductase	CDS	-1.55894	6.17362e-08	2.39787e-07	410.42	550.137	512.343	174.571	158.668
KP1_RS16720		TetR/AcrR family transcriptional regulator	CDS	2.50637	5.01579e-11	5.81639e-10	21.8687	22.5716	21.327	128.723	120.601
KP1_RS16725		Na+/H+ antiporter	CDS	1.21713	1.31393e-06	3.67657e-06	19.1987	21.5565	19.8449	46.9108	47.0781
KP1_RS16750		tyrosine-type recombinase/integrase	CDS	3.64139	1.2312e-10	1.21957e-09	23.458	15.7046	19.7625	220.481	269.475
KP1_RS16770	ybtP	yersiniabactin ABC transporter ATP-binding/permease protein YbtP	CDS	1.31441	6.40338e-05	0.000128334	3.68717	3.76193	4.52891	10.4455	9.33727
KP1_RS16785	irp1	yersiniabactin polyketide synthase HMWP1	CDS	-1.01067	6.13681e-06	1.4959e-05	65.7969	64.9679	65.875	35.5897	29.4483
KP1_RS16790	ybtU	yersiniabactin biosynthesis oxidoreductase YbtU	CDS	-1.48815	3.56101e-05	7.47859e-05	8.01006	9.25554	9.71657	3.06484	3.33008
KP1_RS16795	ybtT	yersiniabactin biosynthesis thioesterase YbtT	CDS	-2.11488	1.08937e-06	3.09125e-06	11.5701	11.5844	13.5867	2.43936	3.19948
KP1_RS16830		Hha/YmoA family nucleoid-associated regulatory protein	CDS	1.62013	4.98091e-05	0.000101899	3.75074	2.86623	4.11719	8.3814	13.5162
KP1_RS16835	istB	IS21-like element helper ATPase IstB	CDS	1.8333	1.15171e-07	4.2411e-07	9.34507	8.1807	9.63422	29.8353	34.6067
KP1_RS16840	istA	IS21-like element IS100 family transposase	CDS	1.56389	6.46175e-07	1.95066e-06	15.448	12.1815	17.2922	43.4081	44.8581
KP1_RS16845		YrzE family protein	CDS	1.02533	0.000429676	0.000743456	8.20078	6.86701	10.1283	14.6987	19.3275
KP1_RS16850	vapB	type II toxin-antitoxin system VapB family antitoxin	CDS	4.6638	2.4666e-12	5.97935e-11	3.6236	3.22451	4.77594	95.3853	99.0534
KP1_RS16855		type II toxin-antitoxin system VapC family toxin	CDS	5.14376	2.36255e-07	8.03734e-07	4.89504	5.61304	9.71657	264.264	204.375
KP1_RS16860		hypothetical protein	CDS	4.71905	8.92583e-12	1.54064e-10	2.28859	2.32881	3.45844	66.0504	73.9146
KP1_RS16865	iroN	siderophore salmochelin receptor IroN	CDS	1.40427	4.09501e-07	1.31171e-06	36.0453	29.4983	41.3366	92.1954	96.0498
KP1_RS16875	iroC	salmochelin/enterobactin export ABC transporter IroC	CDS	-1.21012	1.56659e-07	5.54454e-07	269.164	305.791	262.677	126.659	114.724
KP1_RS16880	iroD	catecholate siderophore esterase IroD	CDS	-1.4535	4.45985e-07	1.41728e-06	82.4528	73.2681	81.7674	24.7689	33.0396
KP1_RS16885		DMT family transporter	CDS	1.06479	0.000157248	0.000291903	16.7194	10.211	13.422	27.7086	28.5342
KP1_RS16890	rmpC	mucoid phenotype regulator RmpC	CDS	1.83956	0.00155622	0.00246381	0.762863	0.835984	0.494063	1.62624	3.52596
KP1_RS16895	rmpA	mucoid phenotype regulator RmpA	CDS	2.56535	1.08596e-06	3.08376e-06	9.21793	4.59791	9.14016	43.9085	46.0334
KP1_RS16920		lytic transglycosylase domain-containing protein	CDS	-1.14747	0.000697117	0.00116565	5.84862	5.85189	7.08156	2.7521	2.87301
KP1_RS16960		VirB10/TraB/TrbI family type IV secretion system protein	CDS	-1.01627	0.000282617	0.000504383	12.2694	13.0175	12.1869	5.56675	6.79074
KP1_RS16965	virB11	P-type DNA transfer ATPase VirB11	CDS	-1.29305	0.00234669	0.00361791	3.24217	3.70222	5.18766	1.4386	1.82828
KP1_RS16970		hypothetical protein	CDS	-1.39492	2.49089e-05	5.37151e-05	12.333	11.9426	13.422	4.25325	5.28894
KP1_RS16975		type IV secretion system DNA-binding domain-containing protein	CDS	1.72883	0.000368716	0.00064656	1.27144	1.13455	1.89391	3.44013	5.9419
KP1_RS16980		MobC family replication-relaxation protein	CDS	1.2151	0.00944998	0.0132135	1.39858	1.3734	2.05859	2.25172	5.15835
KP1_RS16985		zincin-like metallopeptidase domain-containing protein	CDS	1.96701	9.28305e-05	0.000179629	2.0343	0.835984	1.48219	5.25401	6.07249
KP1_RS16990		hypothetical protein	CDS	2.99728	2.12778e-08	9.40827e-08	5.84862	3.70222	3.12906	36.7781	31.4072
KP1_RS16995		ThiF family adenylyltransferase	CDS	3.27971	8.53835e-13	2.7143e-11	68.5305	61.0866	58.5464	579.755	639.244
KP1_RS17000		multiubiquitin domain-containing protein	CDS	3.73324	7.04043e-13	2.39176e-11	109.662	83.1207	90.0841	1208.11	1300.3
KP1_RS17005		winged helix-turn-helix transcriptional regulator	CDS	1.46633	1.38101e-06	3.83757e-06	24.348	17.0183	21.9034	52.6652	63.7938
KP1_RS17010		hypothetical protein	CDS	1.4872	3.55736e-06	9.07975e-06	32.5488	25.1392	36.89	75.1198	101.273
KP1_RS17025		sensor domain-containing diguanylate cyclase	CDS	-3.07956	3.05081e-11	3.83257e-10	128.225	120.68	143.772	14.9489	15.9974
KP1_RS17030		alpha/beta hydrolase	CDS	-3.9131	1.9135e-12	4.95864e-11	236.36	278.741	230.398	16.0748	16.9116
KP1_RS17035		hypothetical protein	CDS	2.22683	2.40104e-05	5.19167e-05	1.08072	1.73168	0.741094	5.87949	5.55013
KP1_RS17045		DUF1869 domain-containing protein	CDS	1.25604	9.40108e-06	2.20578e-05	12.1422	12.4801	9.71657	25.7071	29.1871
KP1_RS17050		DUF1971 domain-containing protein	CDS	1.33708	4.85927e-05	9.95376e-05	5.53076	6.38931	4.19953	14.4485	12.9285
KP1_RS17060		EAL domain-containing protein	CDS	-1.08619	1.17405e-05	2.69953e-05	64.4619	48.7259	61.0167	26.3951	28.273
KP1_RS17105	cobT	nicotinate-nucleotide--dimethylbenzimidazole phosphoribosyltransferase	CDS	1.77807	7.99244e-05	0.000156857	38.7153	68.8493	61.4285	209.597	176.69
KP1_RS17110	cobS	adenosylcobinamide-GDP ribazoletransferase	CDS	2.44254	1.38935e-09	9.15607e-09	28.6074	33.9171	41.5836	199.652	176.82
KP1_RS17115		DUF496 family protein	CDS	1.23126	2.71414e-07	9.08605e-07	119.77	99.5418	117.834	238.432	289.129
KP1_RS17120		FUSC family protein	CDS	1.70489	4.18888e-10	3.39616e-09	179.972	178.483	170.534	597.894	551.944
KP1_RS17125	sbmC	DNA gyrase inhibitor SbmC	CDS	1.69527	1.06921e-09	7.43208e-09	189.063	194.725	177.863	652.873	559.91
KP1_RS17145		helix-turn-helix domain-containing protein	CDS	2.59424	6.5565e-10	4.87032e-09	14.9394	15.0477	20.3389	101.765	100.033
KP1_RS17150	plaP	putrescine/proton symporter PlaP	CDS	1.01208	4.05098e-07	1.30194e-06	283.721	275.576	238.962	550.67	522.887
KP1_RS17165	hisG	ATP phosphoribosyltransferase	CDS	-2.09251	9.37723e-09	4.62533e-08	61.1562	68.073	78.6383	16.2624	16.1933
KP1_RS17170	hisD	histidinol dehydrogenase	CDS	-3.32725	2.23997e-08	9.85015e-08	46.9797	64.4902	75.921	5.37911	7.05192
KP1_RS17175	hisC	histidinol-phosphate transaminase	CDS	-4.12903	3.38194e-09	1.91935e-08	46.3439	54.8764	69.1688	2.50191	3.98303
KP1_RS17180	hisB	bifunctional histidinol-phosphatase/imidazoleglycerol-phosphate dehydratase HisB	CDS	-1.71676	1.19558e-08	5.71601e-08	124.982	120.203	110.341	33.2128	38.9162
KP1_RS17185	hisH	imidazole glycerol phosphate synthase subunit HisH	CDS	-2.28886	1.21651e-09	8.23067e-09	67.8948	63.7737	65.7103	13.0099	13.908
KP1_RS17190	hisA	1-(5-phosphoribosyl)-5-[(5- phosphoribosylamino)methylideneamino]imidazole-4- carboxamide isomerase	CDS	-2.45072	2.44675e-08	1.05858e-07	39.2874	57.5038	45.2891	8.3814	8.9455
KP1_RS17195	hisF	imidazole glycerol phosphate synthase subunit HisF	CDS	-2.52287	8.79365e-10	6.23832e-09	93.705	115.366	112.811	20.328	16.9769
KP1_RS17200	hisIE	bifunctional phosphoribosyl-AMP cyclohydrolase/phosphoribosyl-ATP diphosphatase HisIE	CDS	-3.49579	6.78679e-10	4.99839e-09	63.1269	59.534	53.1117	4.0656	6.33367
KP1_RS17205		GtrA family protein	CDS	1.30556	0.0201013	0.0268388	1.20787	0.298566	1.23516	2.06408	2.35064
KP1_RS17215		hypothetical protein	CDS	-1.39677	0.000239945	0.000432546	18.6266	13.9132	11.6928	4.25325	6.98663
KP1_RS17220		glycosyltransferase family 2 protein	CDS	3.17656	1.15417e-11	1.87842e-10	20.1523	17.2571	21.9034	167.378	189.423
KP1_RS17225		glycosyltransferase family 4 protein	CDS	2.80388	8.34573e-12	1.45869e-10	42.1482	35.1113	38.7016	269.893	269.932
KP1_RS17230		glycosyltransferase	CDS	2.65666	5.44119e-11	6.26452e-10	76.9856	62.8182	84.4847	456.724	485.212
KP1_RS17235	rfbD	UDP-galactopyranose mutase	CDS	2.1162	7.85719e-10	5.6637e-09	123.584	96.377	115.858	441.524	528.894
KP1_RS17240		DUF4422 domain-containing protein	CDS	2.24694	4.42361e-09	2.44159e-08	94.7222	69.2076	92.0603	368.406	441.202
KP1_RS17245	rfbB	O-antigen export ABC transporter ATP-binding protein RfbB	CDS	2.52204	1.3242e-09	8.77467e-09	42.2118	32.2451	45.2891	206.22	251.584
KP1_RS17250	rfbA	O-antigen export ABC transporter permease RfbA	CDS	2.63052	2.20647e-11	3.02387e-10	66.1148	55.5332	61.3461	350.518	404.898
KP1_RS17270	ugd	UDP-glucose 6-dehydrogenase	CDS	-1.59848	3.3637e-09	1.9135e-08	686.64	584.89	654.386	207.971	215.998
KP1_RS17275	rfbK1	O9 family phosphomannomutase RfbK1	CDS	-1.24493	2.49788e-07	8.4323e-07	416.65	536.045	469.854	209.41	190.728
KP1_RS17285	gndA	NADP-dependent phosphogluconate dehydrogenase	CDS	-1.55611	6.80022e-10	5.00065e-09	2159.92	1971.79	1976.83	683.146	701.732
KP1_RS17320		O-antigen ligase family protein	CDS	1.23623	1.05643e-06	3.01801e-06	103.368	72.9695	83.2496	198.527	209.207
KP1_RS17360	galF	GalU regulator GalF	CDS	-1.12376	3.84707e-08	1.56875e-07	1020.08	1009.75	1092.87	464.792	490.501
KP1_RS17390	yegD	molecular chaperone	CDS	1.43909	0.000176452	0.000324145	2.92431	5.73246	5.76406	12.1343	13.8427
KP1_RS17410		positive transcription regulator	CDS	3.27729	1.27023e-05	2.89311e-05	1.20787	0.179139	0.905782	7.69337	6.92133
KP1_RS17425		MdtB/MuxB family multidrug efflux RND transporter permease subunit	CDS	-2.0678	2.96054e-06	7.699e-06	37.126	59.3549	43.3128	13.0099	9.20668
KP1_RS17430	mdtC	multidrug efflux RND transporter permease subunit MdtC	CDS	-2.59348	1.11305e-08	5.35865e-08	33.8203	45.5014	44.548	7.19299	6.46426
KP1_RS17435		MFS transporter	CDS	-2.10773	8.11673e-08	3.07823e-07	24.6659	23.8853	21.6564	5.6293	5.22365
KP1_RS17440	baeS	two-component system sensor histidine kinase BaeS	CDS	-3.00006	1.26885e-08	5.99503e-08	26.1916	35.8279	37.3017	3.62777	4.63599
KP1_RS17445	baeR	two-component system response regulator BaeR	CDS	-2.47055	3.61659e-10	3.00801e-09	96.9472	102.528	103.506	19.8276	16.5851
KP1_RS17465		ABC transporter ATP-binding protein	CDS	1.38944	6.4717e-05	0.000129649	5.78505	7.34472	4.11719	14.3234	16.128
KP1_RS17485		mandelate racemase family protein	CDS	-1.54765	8.04976e-05	0.000157918	6.54791	5.97132	7.16391	2.50191	1.95887
KP1_RS17505		mannitol dehydrogenase family protein	CDS	2.01099	1.26026e-08	5.97201e-08	12.9687	11.8232	14.8219	51.6019	54.5871
KP1_RS17510		sugar-binding domain-containing protein	CDS	1.76388	1.26561e-07	4.60082e-07	9.2815	8.83755	10.6223	32.2746	32.6478
KP1_RS17530		RbtT/DalT/CsbX family MFS transporter	CDS	-1.30569	0.000116489	0.000221411	8.26435	8.53898	7.57563	3.50267	3.06889
KP1_RS17535	fbaB	class I fructose-bisphosphate aldolase	CDS	-4.95602	2.66219e-14	2.62774e-12	2934.86	2617.29	2433.75	81.9375	89.5856
KP1_RS17550		IS5 family transposase	CDS	4.97012	1.46942e-11	2.22171e-10	2.16145	1.97053	3.21141	65.8002	85.276
KP1_RS17555		alginate lyase family protein	CDS	-1.40696	5.48029e-05	0.000110893	51.6204	29.6774	45.2067	15.6995	16.0627
KP1_RS17570		helix-turn-helix domain-containing protein	CDS	2.42275	6.05832e-07	1.84854e-06	2.92431	1.85111	2.96438	11.759	15.7362
KP1_RS17580		LysR family transcriptional regulator	CDS	1.43201	6.34413e-07	1.92237e-06	21.1059	26.5724	29.8084	71.3044	67.8421
KP1_RS17590		NCS2 family permease	CDS	-2.62404	0.000112249	0.000214281	19.008	35.2905	17.2098	3.06484	4.70128
KP1_RS17600		RcnB family protein	CDS	1.17799	1.35725e-06	3.77588e-06	22.3773	21.9147	21.9034	47.9741	51.91
KP1_RS17615	metG	methionine--tRNA ligase	CDS	-1.88169	0.00935773	0.0130959	372.786	714.229	321.47	122.844	132.093
KP1_RS17635		protein YohO	CDS	2.18089	1.11011e-07	4.11907e-07	8.77293	6.21017	9.38719	32.4623	40.875
KP1_RS17640		ABC transporter permease	CDS	-3.03486	8.20048e-10	5.86931e-09	50.7304	65.5651	65.5456	6.9428	7.83547
KP1_RS17645		ABC transporter ATP-binding protein	CDS	-4.37584	1.00799e-10	1.04347e-09	77.1127	109.872	77.8972	4.31579	4.17892
KP1_RS17650		ABC transporter permease	CDS	-3.77106	2.87512e-05	6.13427e-05	50.5397	95.3022	93.3778	7.13044	4.5054
KP1_RS17655		ABC transporter substrate-binding protein	CDS	-3.1736	1.91295e-11	2.65939e-10	141.257	166.241	150.524	17.8887	15.9321
KP1_RS17660	bglX	beta-glucosidase BglX	CDS	-1.13139	8.45813e-07	2.46986e-06	245.705	278.084	216.399	108.833	116.487
KP1_RS17665	dld	D-lactate dehydrogenase	CDS	-2.59263	5.10454e-12	1.05232e-10	1027.64	1025.16	956.588	168.379	164.218
KP1_RS17675	pbpG	D-alanyl-D-alanine endopeptidase	CDS	-1.19479	3.64578e-07	1.18913e-06	126.89	119.008	140.067	53.7285	58.6354
KP1_RS17680		Yip1 family protein	CDS	-1.49337	1.97625e-08	8.84361e-08	124.092	112.977	122.445	42.4699	42.638
KP1_RS17700	ascB	6-phospho-beta-glucosidase	CDS	-2.72815	1.10259e-09	7.58758e-09	54.5447	52.249	52.453	8.94433	7.05192
KP1_RS17710	bglG	transcriptional antiterminator BglG	CDS	1.15641	2.38218e-06	6.31755e-06	35.6003	27.2292	32.9375	70.8666	71.3681
KP1_RS17720	dusC	tRNA dihydrouridine(16) synthase DusC	CDS	1.40456	2.45495e-07	8.31066e-07	22.2502	22.2133	26.2677	63.9863	60.6596
KP1_RS17725		CidA/LrgA family protein	CDS	1.1132	7.21559e-05	0.000143184	16.783	20.0636	12.2692	35.0893	36.1085
KP1_RS17750	mglA	galactose/methyl galactoside ABC transporter ATP-binding protein MglA	CDS	-1.03919	0.0425855	0.0542897	79.8463	47.4123	117.587	39.968	39.2427
KP1_RS17765		DUF418 domain-containing protein YeiB	CDS	-1.08771	1.25406e-06	3.52131e-06	77.6849	74.7609	83.9907	36.7781	37.3491
KP1_RS17770	folE	GTP cyclohydrolase I FolE	CDS	1.29249	2.73389e-08	1.1671e-07	272.088	233.478	279.639	628.605	653.413
KP1_RS17775	fghA	S-formylglutathione hydrolase	CDS	-1.10216	7.31734e-05	0.000145024	81.9442	94.3468	128.786	47.4112	47.2087
KP1_RS17785		amino acid permease	CDS	-1.07113	6.30225e-07	1.91208e-06	159.121	158.837	139.326	73.431	71.6946
KP1_RS17800		YeiH family protein	CDS	1.34724	0.000106944	0.000205046	360.262	516.579	324.105	981.687	1056.16
KP1_RS17820	fruB	fused PTS fructose transporter subunit IIA/HPr protein	CDS	1.23381	5.33663e-05	0.00010835	16.2744	21.7356	27.5028	55.5424	46.8169
KP1_RS17830		YkgJ family cysteine cluster protein	CDS	2.45818	1.34164e-08	6.27455e-08	8.32792	5.85189	8.6461	39.9055	43.3563
KP1_RS17835	yeiP	elongation factor P-like protein YeiP	CDS	1.99045	2.43928e-08	1.05629e-07	34.3924	23.7061	28.4086	104.642	124.519
KP1_RS17840	uxuA	mannonate dehydratase	CDS	1.03332	9.33669e-07	2.69218e-06	50.6668	47.2928	45.7831	99.5135	96.7028
KP1_RS17860	mepS	bifunctional murein DD-endopeptidase/murein LD-carboxypeptidase	CDS	1.40927	1.93725e-08	8.69544e-08	89.7	85.4495	100.212	232.177	255.175
KP1_RS17875		microcin C ABC transporter permease YejB	CDS	-3.19972	1.79512e-09	1.13274e-08	26.7638	23.7061	27.2558	2.8772	2.74242
KP1_RS17880		microcin C ABC transporter permease	CDS	-3.23364	5.02359e-09	2.7134e-08	37.5074	43.8295	40.0191	3.18993	5.41953
KP1_RS17885	yejF	microcin C ABC transporter ATP-binding protein YejF	CDS	-2.8973	2.88885e-10	2.4694e-09	76.9856	97.5116	97.0833	12.0717	12.2103
KP1_RS17890		YejG family protein	CDS	2.08886	2.13409e-10	1.9171e-09	112.204	96.8548	117.093	440.711	483.906
KP1_RS17900	rsuA	16S rRNA pseudouridine(516) synthase RsuA	CDS	1.19005	1.46794e-07	5.23381e-07	91.4164	90.8237	78.803	207.283	190.01
KP1_RS17910	rplY	50S ribosomal protein L25	CDS	5.0236	7.41368e-14	5.41872e-12	23.458	26.9904	19.1861	747.195	769.313
KP1_RS17920		serine hydrolase	CDS	1.48518	1.9418e-06	5.23894e-06	11.6972	10.5692	8.81078	27.0206	31.2113
KP1_RS17930		DeoR/GlpR family DNA-binding transcription regulator	CDS	1.83436	2.35643e-07	8.02218e-07	8.51864	9.55411	11.8575	38.1541	32.7131
KP1_RS17940		YejL family protein	CDS	1.33003	5.04624e-06	1.25157e-05	19.2623	16.8391	19.0214	37.8414	54.5218
KP1_RS17955		AI-2E family transporter	CDS	-2.39097	5.38502e-10	4.14582e-09	97.265	104.677	95.1071	17.3257	20.4375
KP1_RS17970		SulP family inorganic anion transporter	CDS	2.07479	4.12177e-10	3.34738e-09	49.014	54.9958	57.97	242.372	212.341
KP1_RS17990	ada	bifunctional DNA-binding transcriptional regulator/O6-methylguanine-DNA methyltransferase Ada	CDS	1.72957	0.00401833	0.00594067	27.6538	56.4887	63.7341	174.821	151.42
KP1_RS17995	apbE	FAD:protein FMN transferase ApbE	CDS	2.41186	1.52113e-11	2.27886e-10	59.7576	64.2514	59.5346	317.242	334.183
KP1_RS18000		porin OmpC	CDS	-4.08861	5.96162e-15	1.15035e-12	16880.3	16178.9	15801.6	950.225	964.351
KP1_RS18025		bifunctional 3-demethylubiquinone 3-O-methyltransferase/2-octaprenyl-6-hydroxy phenol methylase	CDS	1.71907	3.32368e-08	1.37981e-07	46.4075	65.7442	54.7586	189.832	176.69
KP1_RS18030	nrdA	class 1a ribonucleoside-diphosphate reductase subunit alpha	CDS	-3.07947	2.62466e-11	3.39446e-10	515.823	495.261	400.767	57.5439	53.8036
KP1_RS18035	nrdB	class Ia ribonucleoside-diphosphate reductase subunit beta	CDS	-4.01277	7.55014e-13	2.47768e-11	283.912	258.2	242.255	16.5126	15.8668
KP1_RS18040	yfaE	class I ribonucleotide reductase maintenance protein YfaE	CDS	-4.01779	8.55545e-10	6.07828e-09	18.563	21.1982	19.5978	1.18841	1.24062
KP1_RS18050	glpT	glycerol-3-phosphate transporter	CDS	-1.33467	3.97064e-06	1.00285e-05	30.9595	26.2738	26.597	11.5088	10.6432
KP1_RS18065	glpC	anaerobic glycerol-3-phosphate dehydrogenase subunit GlpC	CDS	-1.23824	0.0020144	0.00313871	4.95861	4.12021	3.54078	2.06408	1.5018
KP1_RS18070	yfaU	2-keto-3-deoxy-L-rhamnonate aldolase	CDS	-2.19279	4.75868e-07	1.49647e-06	24.7931	27.1695	29.3967	7.44318	4.3748
KP1_RS18075		MFS transporter	CDS	-2.80344	4.44109e-09	2.44844e-08	45.0089	60.4297	46.936	7.94356	6.59486
KP1_RS18080	rhmD	L-rhamnonate dehydratase	CDS	-4.11926	9.5336e-11	9.93306e-10	52.8918	56.6081	45.4538	3.37758	2.54653
KP1_RS18095		YfaZ family outer membrane protein	CDS	2.63784	9.73967e-12	1.65437e-10	37.2531	40.187	41.7483	252.005	242.377
KP1_RS18105		Rpn family recombination-promoting nuclease/putative transposase	CDS	3.7433	1.17223e-12	3.42716e-11	43.8646	42.3366	54.2645	581.694	670.259
KP1_RS18110	nudI	nucleoside triphosphatase NudI	CDS	1.79487	1.05818e-06	3.01801e-06	9.59936	6.56845	10.54	29.2098	32.256
KP1_RS18115	menE	o-succinylbenzoate--CoA ligase	CDS	-2.22926	9.89466e-09	4.84587e-08	74.252	94.5259	85.0611	20.3906	15.6709
KP1_RS18120	menC	o-succinylbenzoate synthase	CDS	-3.13815	1.14196e-10	1.14529e-09	88.8735	108.081	88.8489	11.5713	10.0555
KP1_RS18125	menB	1,4-dihydroxy-2-naphthoyl-CoA synthase	CDS	-3.17809	9.08327e-12	1.55935e-10	207.244	219.744	186.591	22.0794	23.1146
KP1_RS18130	menH	2-succinyl-6-hydroxy-2, 4-cyclohexadiene-1-carboxylate synthase	CDS	-1.46847	9.59919e-06	2.24571e-05	24.1573	37.0819	34.8314	11.759	11.3614
KP1_RS18140	menF	isochorismate synthase MenF	CDS	1.31801	3.99285e-07	1.28753e-06	38.906	41.0827	32.1964	98.888	87.8879
KP1_RS18150	rnz	ribonuclease Z	CDS	-1.13948	4.7428e-06	1.18546e-05	48.7597	48.1885	46.3595	23.8307	19.5234
KP1_RS18155	nuoN	NADH-quinone oxidoreductase subunit NuoN	CDS	-6.44636	3.71243e-15	9.94932e-13	675.833	664.428	609.097	7.44318	7.4437
KP1_RS18160	nuoM	NADH-quinone oxidoreductase subunit M	CDS	-6.40387	4.20533e-15	1.02503e-12	609.21	618.39	598.804	7.69337	6.66015
KP1_RS18165	nuoL	NADH-quinone oxidoreductase subunit L	CDS	-5.37207	1.58307e-13	9.53592e-12	564.9	616.001	570.395	16.1999	11.9491
KP1_RS18170	nuoK	NADH-quinone oxidoreductase subunit NuoK	CDS	-4.74286	1.79002e-12	4.75227e-11	88.6828	101.094	87.7785	3.62777	3.26478
KP1_RS18175	nuoJ	NADH-quinone oxidoreductase subunit J	CDS	-4.32183	3.76199e-13	1.66494e-11	232.928	245.361	232.374	12.7597	10.9044
KP1_RS18180	nuoI	NADH-quinone oxidoreductase subunit NuoI	CDS	-4.61363	4.30091e-13	1.83589e-11	145.325	148.745	138.502	5.5042	6.26838
KP1_RS18185	nuoH	NADH-quinone oxidoreductase subunit NuoH	CDS	-5.6386	2.42517e-14	2.51698e-12	362.233	361.324	323.117	7.00535	6.98663
KP1_RS18190	nuoG	NADH-quinone oxidoreductase subunit NuoG	CDS	-5.99955	9.15115e-15	1.42404e-12	1094.39	1160.23	1100.36	15.6369	19.3275
KP1_RS18195	nuoF	NADH-quinone oxidoreductase subunit NuoF	CDS	-5.56659	6.75661e-14	5.12105e-12	458.354	534.433	537.211	11.6964	9.79434
KP1_RS18200	nuoE	NADH-quinone oxidoreductase subunit NuoE	CDS	-4.64487	7.24097e-11	7.86722e-10	102.732	108.618	94.5307	2.93974	5.22365
KP1_RS18205	nuoC	NADH-quinone oxidoreductase subunit C/D	CDS	-3.36135	4.33855e-13	1.83589e-11	875.767	836.999	874.656	85.9406	81.8807
KP1_RS18210	nuoB	NADH-quinone oxidoreductase subunit NuoB	CDS	-1.17313	6.80417e-08	2.62167e-07	458.354	450.476	476.441	193.398	216.128
KP1_RS18225		LysR family transcriptional regulator	CDS	2.62876	4.28389e-12	9.26702e-11	77.9392	70.999	76.7444	458.1	472.348
KP1_RS18230	alaA	alanine transaminase AlaA	CDS	-1.03755	7.59269e-07	2.24903e-06	560.323	461.165	557.138	252.693	259.942
KP1_RS18235	yfbR	5'-deoxynucleotidase	CDS	-1.29491	1.61677e-06	4.42136e-06	69.4205	54.1598	67.4396	24.6438	27.2283
KP1_RS18245		sugar phosphatase	CDS	-2.22399	3.97143e-10	3.2749e-09	182.96	216.938	216.07	43.283	44.5969
KP1_RS18250		YfbU family protein	CDS	-1.45508	3.76664e-08	1.53725e-07	131.212	113.754	121.292	43.4081	45.6416
KP1_RS18260	ackA	acetate kinase	CDS	-2.90615	5.50627e-12	1.11606e-10	2644.53	2298.66	2136.9	308.485	321.189
KP1_RS18265	pta	phosphate acetyltransferase	CDS	-6.46025	5.69602e-16	4.5796e-13	6944.98	6543.67	6063.3	76.058	71.9557
KP1_RS18270	yfcD	NUDIX hydrolase YfcD	CDS	1.08165	1.45065e-06	4.01488e-06	39.0967	40.0675	45.9478	84.3144	92.0668
KP1_RS18280	yfcF	glutathione transferase	CDS	-1.00769	1.76516e-06	4.79997e-06	83.3428	79.5976	80.6969	40.0306	40.7445
KP1_RS18285	yfcG	GSH-dependent disulfide bond oxidoreductase	CDS	-1.76766	2.78935e-08	1.18763e-07	55.689	60.0117	53.2764	16.8253	16.2586
KP1_RS18290	folX	dihydroneopterin triphosphate 2'-epimerase	CDS	1.82885	2.45313e-08	1.06039e-07	39.2239	28.6623	39.3603	120.655	133.007
KP1_RS18310	hisP	histidine ABC transporter ATP-binding protein HisP	CDS	-1.01048	0.000115823	0.000220406	17.673	17.7348	17.7863	8.06866	9.53316
KP1_RS18315	hisM	histidine ABC transporter permease HisM	CDS	-2.25007	2.5069e-07	8.45684e-07	19.7073	18.0931	18.692	4.69108	3.19948
KP1_RS18320		histidine ABC transporter permease HisQ	CDS	-1.58165	4.64354e-06	1.16245e-05	21.7416	18.0334	25.0325	6.69261	7.70488
KP1_RS18325	hisJ	histidine ABC transporter substrate-binding protein HisJ	CDS	-1.66313	8.06375e-05	0.000158128	109.026	81.5085	144.266	32.8376	37.545
KP1_RS18330	argT	lysine/arginine/ornithine ABC transporter substrate-binding protein ArgT	CDS	-1.90052	2.43329e-06	6.44247e-06	238.522	214.49	336.704	67.9894	72.9352
KP1_RS18340		UbiX family flavin prenyltransferase	CDS	1.57863	1.47202e-08	6.78874e-08	36.7446	41.1424	34.8314	109.646	115.051
KP1_RS18345	purF	amidophosphoribosyltransferase	CDS	-1.31524	3.20259e-08	1.34108e-07	1443.15	1417.83	1178.92	535.659	546.72
KP1_RS18350	cvpA	colicin V production protein	CDS	1.17161	5.80983e-07	1.784e-06	326.823	348.187	258.065	676.829	724.977
KP1_RS18355	dedD	cell division protein DedD	CDS	2.09267	7.65961e-07	2.26638e-06	56.134	72.3126	92.225	331.628	294.875
KP1_RS18370		DedA family protein	CDS	-1.23836	1.33746e-07	4.8187e-07	154.607	140.087	135.785	60.8589	60.7902
KP1_RS18395		MFS transporter	CDS	2.19005	1.65871e-10	1.55674e-09	35.346	39.4107	39.0309	181.326	164.806
KP1_RS18405	mnmC	bifunctional tRNA (5-methylaminomethyl-2-thiouridine)(34)-methyltransferase MnmD/FAD-dependent 5-carboxymethylaminomethyl-2-thiouridine(34) oxidoreductase MnmC	CDS	1.07548	4.14533e-06	1.04423e-05	24.0302	27.5278	24.1267	55.042	51.3876
KP1_RS18410		YfcL family protein	CDS	-1.05747	5.25139e-05	0.000106799	21.5509	21.437	21.1624	11.196	9.33727
KP1_RS18415		elongation factor P hydroxylase	CDS	-1.59142	4.98809e-07	1.56048e-06	28.4166	26.6918	26.9264	9.25707	8.8802
KP1_RS18420		sulfite exporter TauE/SafE family protein	CDS	-1.87318	2.95996e-08	1.25473e-07	47.5518	55.1153	55.335	14.8864	13.8427
KP1_RS18425	mepA	penicillin-insensitive murein endopeptidase	CDS	-2.22194	1.72754e-07	6.06967e-07	90.9714	104.199	103.259	26.3326	16.2586
KP1_RS18430	aroC	chorismate synthase	CDS	-1.30682	3.69966e-08	1.51529e-07	201.014	202.069	192.931	83.7514	76.8529
KP1_RS18435	prmB	50S ribosomal protein L3 N(5)-glutamine methyltransferase	CDS	1.34333	1.16838e-08	5.60822e-08	137.379	123.367	126.562	333.63	321.581
KP1_RS18445	sixA	phosphohistidine phosphatase SixA	CDS	1.68872	2.05464e-08	9.11365e-08	170.436	136.206	182.309	483.056	567.288
KP1_RS18455	fadI	acetyl-CoA C-acyltransferase FadI	CDS	-1.04521	0.00467775	0.00685672	296.754	318.749	518.107	187.33	178.649
KP1_RS18460		YfcZ/YiiS family protein	CDS	4.24604	1.2644e-11	1.99982e-10	104.385	77.03	93.9542	1545.74	1936.73
KP1_RS18465	fadL	long-chain fatty acid transporter FadL	CDS	-2.3063	0.000131151	0.000247331	193.386	176.87	323.529	48.3494	45.054
KP1_RS18485		WbuC family cupin fold metalloprotein	CDS	2.91618	5.26843e-10	4.086e-09	6.42076	5.19505	6.09344	46.473	42.5727
KP1_RS18490		hypothetical protein	CDS	2.43819	2.23808e-05	4.86987e-05	1.65287	0.955411	0.576406	5.12891	6.72545
KP1_RS18495	cynR	transcriptional regulator CynR	CDS	1.8309	7.00708e-06	1.68926e-05	3.75074	4.17992	4.85828	11.5088	18.7398
KP1_RS18500		nucleoside deaminase	CDS	1.62732	0.00122859	0.0019875	1.5893	0.716558	0.823438	3.00229	3.52596
KP1_RS18530		LytTR family DNA-binding domain-containing protein	CDS	-2.05493	4.05819e-07	1.30251e-06	28.2259	24.1241	26.0206	5.00382	7.57429
KP1_RS18545		thiamine pyrophosphate-binding protein	CDS	-3.1585	6.03612e-12	1.19828e-10	515.632	500.635	602.921	59.3578	61.5085
KP1_RS18550	mgrA	L-glyceraldehyde 3-phosphate reductase	CDS	-1.0208	0.000120566	0.00022889	38.5882	30.2746	31.9494	14.0107	19.1316
KP1_RS18555		DUF2502 domain-containing protein	CDS	1.25946	8.42533e-05	0.000164217	23.2673	14.2117	19.1038	38.0916	52.1712
KP1_RS18630		DUF3820 family protein	CDS	-2.19181	3.3074e-08	1.37424e-07	32.4853	28.0652	27.9145	6.63006	6.26838
KP1_RS18635	ligA	NAD-dependent DNA ligase LigA	CDS	-1.23794	1.80409e-07	6.29735e-07	162.935	187.141	157.935	70.5538	73.0658
KP1_RS18650	cysZ	sulfate transporter CysZ	CDS	1.39698	9.13196e-09	4.51821e-08	90.4628	100.139	98.5655	257.196	250.474
KP1_RS18670	ptsI	phosphoenolpyruvate-protein phosphotransferase PtsI	CDS	-1.924	1.87157e-10	1.72299e-09	2974.66	2579.43	2529.93	694.468	725.761
KP1_RS18680		hypothetical protein	CDS	1.95538	5.82824e-05	0.000117343	1.01715	2.20939	2.22328	7.88101	6.13779
KP1_RS18685	pdxK	pyridoxine/pyridoxal/pyridoxamine kinase	CDS	1.82498	1.53523e-09	9.98343e-09	35.9181	40.187	40.1014	133.414	141.038
KP1_RS18735		Dyp-type peroxidase	CDS	1.40621	4.13055e-09	2.29295e-08	504.125	487.379	427.694	1251.64	1256.35
KP1_RS18740		RpoE-regulated lipoprotein	CDS	3.22	5.62074e-13	2.1545e-11	65.9877	61.4448	62.4166	556.237	623.312
KP1_RS18745		DUF2919 domain-containing protein	CDS	1.53056	2.33851e-07	7.9668e-07	19.008	25.1392	24.7855	66.7384	65.9486
KP1_RS18750		GNAT family acetyltransferase	CDS	1.6052	2.26597e-08	9.92826e-08	24.4752	24.4227	23.2209	69.9284	76.4611
KP1_RS18760	hemF	oxygen-dependent coproporphyrinogen oxidase	CDS	-1.5802	1.80604e-07	6.29959e-07	50.1582	50.3382	60.111	18.2639	17.4992
KP1_RS18765	eutR	HTH-type transcriptional regulator EutR	CDS	-2.14038	1.48226e-08	6.82294e-08	54.5447	66.0428	51.6295	13.5729	12.4715
KP1_RS18770	eutK	ethanolamine utilization microcompartment protein EutK	CDS	-1.97098	7.70929e-07	2.27877e-06	24.348	29.4983	32.1141	8.69414	5.8766
KP1_RS18775	eutL	ethanolamine utilization microcompartment protein EutL	CDS	-1.96976	2.10147e-09	1.29305e-08	99.1722	112.261	101.201	27.0206	26.1835
KP1_RS18780	eutC	ethanolamine ammonia-lyase subunit EutC	CDS	-4.56344	8.34011e-11	8.86182e-10	78.9563	93.3914	81.2733	4.50344	2.61182
KP1_RS18785	eutB	ethanolamine ammonia-lyase subunit alpha	CDS	-4.18745	1.99609e-12	5.06797e-11	139.477	143.013	122.61	7.81847	6.98663
KP1_RS18790	eutA	ethanolamine ammonia-lyase reactivating factor EutA	CDS	-3.55149	5.57464e-10	4.27537e-09	50.6668	68.7896	70.5686	5.94204	4.83187
KP1_RS18795	eutH	ethanolamine utilization protein EutH	CDS	-2.99276	3.54982e-10	2.96269e-09	81.6264	82.2847	66.2044	10.3829	8.8802
KP1_RS18800	eutG	ethanolamine utilization ethanol dehydrogenase EutG	CDS	-1.96025	1.45797e-07	5.20211e-07	47.3611	68.3119	63.5694	16.5752	14.1038
KP1_RS18805	eutJ	ethanolamine utilization protein EutJ	CDS	-2.18243	2.47276e-09	1.49108e-08	76.032	93.5705	85.4728	18.389	19.0663
KP1_RS18810		aldehyde dehydrogenase EutE	CDS	-1.66429	1.56997e-07	5.55243e-07	164.206	225.775	196.308	68.0519	55.2401
KP1_RS18815	eutN	ethanolamine utilization microcompartment protein EutN	CDS	-1.24976	2.40993e-06	6.38764e-06	43.9282	52.0699	49.2416	21.8917	18.8051
KP1_RS18840	eutP	ethanolamine utilization acetate kinase EutP	CDS	2.04719	2.71028e-09	1.61213e-08	25.9373	20.7802	26.0206	101.578	98.5964
KP1_RS18845	eutS	ethanolamine utilization microcompartment protein EutS	CDS	2.33999	3.39512e-08	1.40343e-07	8.8365	5.9116	8.72844	37.0283	41.9198
KP1_RS18850	maeB	NADP-dependent oxaloacetate-decarboxylating malate dehydrogenase	CDS	-1.94414	9.14133e-11	9.56568e-10	1173.09	1185.13	1277.15	310.424	319.361
KP1_RS18855	tal	transaldolase	CDS	-5.53355	4.09868e-14	3.53072e-12	525.867	558.856	464.748	11.5088	10.7738
KP1_RS18860	tkt	transketolase	CDS	-7.25851	1.61941e-15	7.10184e-13	1298.14	1516.48	1501.04	9.81999	8.9455
KP1_RS18865		DUF1176 domain-containing protein	CDS	1.11688	1.09678e-05	2.53152e-05	23.458	33.6185	29.8084	65.0496	60.5943
KP1_RS18870	nudK	GDP-mannose pyrophosphatase NudK	CDS	1.20344	2.26256e-07	7.74085e-07	41.3218	38.4553	43.0658	93.6965	94.8092
KP1_RS18875	aegA	formate-dependent uric acid utilization protein AegA	CDS	-1.53165	1.28026e-07	4.6366e-07	133.946	176.512	162.135	58.6698	50.2776
KP1_RS18880	acrD	multidrug efflux RND transporter permease AcrD	CDS	-1.6084	1.6364e-07	5.76625e-07	43.9282	46.8151	40.4308	14.3234	14.365
KP1_RS18900	ypfH	esterase	CDS	-1.68238	1.27166e-07	4.61588e-07	46.5982	52.3087	42.8188	14.8238	14.6262
KP1_RS18905		GNAT family N-acetyltransferase	CDS	-1.40664	9.33053e-06	2.19243e-05	83.5335	118.053	121.045	45.3471	35.7167
KP1_RS18920	bamC	outer membrane protein assembly factor BamC	CDS	2.19306	1.57423e-11	2.32781e-10	522.243	603.521	606.791	2704.31	2577.15
KP1_RS18925	dapA	4-hydroxy-tetrahydrodipicolinate synthase	CDS	1.46051	1.19791e-09	8.17051e-09	966.548	832.879	871.856	2433.48	2467.59
KP1_RS18940		AI-2E family transporter	CDS	1.12565	4.11976e-07	1.31789e-06	63.7626	60.9671	55.0056	137.167	124.453
KP1_RS18950	bepA	beta-barrel assembly-enhancing protease	CDS	2.00989	0.0164867	0.0223028	330.193	336.424	326.905	699.284	1968.6
KP1_RS18955	arsC	arsenate reductase (glutaredoxin)	CDS	1.46996	0.0398416	0.0509668	95.8665	90.9431	78.3913	128.661	361.542
KP1_RS18960		Rpn family recombination-promoting nuclease/putative transposase	CDS	1.03493	2.62609e-05	5.64287e-05	39.6689	41.2618	51.7942	77.4341	103.624
KP1_RS18965		DnaA inactivator Hda	CDS	1.62037	2.14424e-09	1.31433e-08	105.402	98.1684	90.5782	300.792	302.384
KP1_RS18970	uraA	uracil permease	CDS	-1.13341	1.75819e-05	3.90493e-05	90.2086	86.3452	62.0872	37.5286	35.0637
KP1_RS18975	upp	uracil phosphoribosyltransferase	CDS	4.40342	4.84178e-14	3.95877e-12	36.8717	34.9322	37.9605	701.661	846.296
KP1_RS18980		6-phospho-beta-glucosidase	CDS	-1.48416	2.8614e-06	7.45726e-06	44.3732	37.4402	37.3017	11.8215	16.5851
KP1_RS19000	ppk1	polyphosphate kinase 1	CDS	-2.10437	5.05121e-10	3.96857e-09	720.016	635.229	610.908	140.107	164.741
KP1_RS19005	ppx	exopolyphosphatase	CDS	-2.56768	6.13881e-11	6.92577e-10	644.492	731.307	584.805	107.332	113.157
KP1_RS19010		EAL domain-containing protein	CDS	1.51806	1.57117e-07	5.55261e-07	22.568	19.2276	18.445	56.5432	58.6354
KP1_RS19015		YfgG family protein	CDS	2.07824	5.28106e-05	0.000107312	9.59936	6.38931	8.97547	23.5179	46.6211
KP1_RS19020		LysR family transcriptional regulator	CDS	1.23167	4.73252e-06	1.1835e-05	11.8244	11.7635	13.0927	27.3959	29.9707
KP1_RS19025		MFS transporter	CDS	3.42166	0.00346677	0.00519047	1.46215	1.67197	1.48219	6.00458	27.2936
KP1_RS19030		anaerobic sulfatase maturase	CDS	3.21218	0.000433027	0.000748718	1.46215	2.86623	1.07047	9.50726	24.9429
KP1_RS19035		sulfatase-like hydrolase/transferase	CDS	1.48104	2.15068e-05	4.70089e-05	17.2916	14.57	15.7277	32.4623	56.1542
KP1_RS19040	guaA	glutamine-hydrolyzing GMP synthase	CDS	-1.93184	7.42373e-09	3.78163e-08	905.518	948.185	702.228	232.99	213.647
KP1_RS19055		zinc ribbon domain-containing protein	CDS	1.19975	3.07829e-07	1.0206e-06	45.4539	50.995	42.5717	106.269	106.824
KP1_RS19060		Gfo/Idh/MocA family oxidoreductase	CDS	1.26666	1.45387e-06	4.01917e-06	16.0201	17.6751	18.5273	43.2205	40.4833
KP1_RS19065	der	ribosome biogenesis GTPase Der	CDS	1.06831	1.12447e-07	4.15983e-07	420.592	442.116	375.982	866.724	865.232
KP1_RS19070	bamB	outer membrane protein assembly factor BamB	CDS	1.62101	4.02239e-10	3.29197e-09	376.918	421.456	390.639	1227.75	1210.58
KP1_RS19075		YfgM family protein	CDS	1.95775	6.79486e-11	7.45511e-10	204.574	193.59	189.72	740.065	782.568
KP1_RS19085	ispG	flavodoxin-dependent (E)-4-hydroxy-3-methylbut-2-enyl-diphosphate synthase	CDS	-2.49686	2.47941e-11	3.27689e-10	303.874	300.835	287.297	51.3517	53.9995
KP1_RS19105	pbpC	peptidoglycan glycosyltransferase PbpC	CDS	-1.09297	7.75396e-06	1.84625e-05	48.9504	51.5325	61.6755	24.8315	25.7918
KP1_RS19110		alpha-2-macroglobulin	CDS	-1.86764	9.46323e-10	6.65461e-09	503.871	588.294	558.373	158.433	143.063
KP1_RS19120		hypothetical protein	CDS	1.36043	3.45108e-06	8.83183e-06	10.0444	11.7635	9.38719	27.7712	25.7918
KP1_RS19125	sseB	enhanced serine sensitivity protein SseB	CDS	-2.19632	9.60485e-09	4.72364e-08	79.7828	102.169	80.2028	17.3257	20.8293
KP1_RS19130	pepB	aminopeptidase PepB	CDS	-1.30659	5.35745e-08	2.11492e-07	234.517	273.606	247.443	99.8262	103.82
KP1_RS19140	fdx	ISC system 2Fe-2S type ferredoxin	CDS	-3.38728	2.05696e-09	1.26728e-08	29.4974	27.6472	30.5495	2.25172	3.33008
KP1_RS19145	hscA	Fe-S protein assembly chaperone HscA	CDS	-2.27774	3.67423e-09	2.07062e-08	111.124	138.236	126.727	29.2098	22.4617
KP1_RS19170	iscR	Fe-S cluster assembly transcriptional regulator IscR	CDS	1.96226	8.3878e-10	5.98562e-09	393.51	401.213	509.79	1733.95	1654
KP1_RS19175	trmJ	tRNA (cytosine(32)/uridine(32)-2'-O)-methyltransferase TrmJ	CDS	2.73559	3.37593e-12	7.71824e-11	84.0421	90.5849	79.3794	577.691	550.768
KP1_RS19180	suhB	inositol-1-monophosphatase	CDS	2.65107	4.21516e-10	3.41174e-09	19.0716	17.0183	20.5859	101.953	135.031
KP1_RS19185		hypothetical protein	CDS	1.40095	2.31528e-07	7.90438e-07	20.2794	22.273	23.3856	59.9833	56.0236
KP1_RS19190		nickel/cobalt transporter	CDS	1.4669	1.39043e-06	3.85888e-06	17.4823	26.7515	21.8211	60.6713	61.182
KP1_RS19195		DUF1007 family protein	CDS	1.81257	9.92251e-10	6.92709e-09	63.8262	61.8628	55.9114	204.281	221.287
KP1_RS19200	csiE	stationary phase inducible protein CsiE	CDS	-3.91427	2.37166e-12	5.83719e-11	339.22	298.566	379.358	23.3303	21.6128
KP1_RS19205		3-phenylpropionate MFS transporter	CDS	1.30725	1.08378e-06	3.08082e-06	35.8546	48.1885	48.5828	117.715	100.947
KP1_RS19225		ROK family transcriptional regulator	CDS	1.40393	6.28119e-08	2.42792e-07	108.263	89.6295	113.799	257.134	292.459
KP1_RS19230		DoxX family protein	CDS	-1.60517	1.51063e-07	5.3583e-07	57.5326	49.6216	56.1585	16.5126	19.2622
KP1_RS19250	glrR	two-component system response regulator GlrR	CDS	-1.05713	1.17137e-06	3.29677e-06	130.386	139.49	121.045	66.2381	59.0272
KP1_RS19265	purL	phosphoribosylformylglycinamidine synthase	CDS	-3.0865	1.18264e-08	5.67104e-08	1615.55	2293.94	1638.39	223.733	211.688
KP1_RS19275	mltF	membrane-bound lytic murein transglycosylase MltF	CDS	1.69425	8.87339e-09	4.42203e-08	26.3823	24.6615	24.3738	79.8109	82.9907
KP1_RS19280	tadA	tRNA adenosine(34) deaminase TadA	CDS	1.26958	2.7487e-06	7.19345e-06	19.5166	27.2292	24.4561	56.3555	58.1131
KP1_RS19295		YfhL family 4Fe-4S dicluster ferredoxin	CDS	3.01988	2.25103e-08	9.88977e-08	12.3965	6.92673	11.8575	81.8124	85.9943
KP1_RS19315	era	GTPase Era	CDS	1.60644	1.86675e-09	1.16799e-08	218.687	193.351	184.779	613.03	598.761
KP1_RS19320	rnc	ribonuclease III	CDS	2.04715	1.24811e-10	1.22535e-09	110.361	110.529	96.1775	433.331	440.745
KP1_RS19340	rseC	SoxR-reducing system protein RseC	CDS	1.1751	7.47351e-07	2.21997e-06	59.4397	77.8063	71.9685	164.375	150.572
KP1_RS19345	rseB	sigma-E factor regulatory protein RseB	CDS	2.14459	1.62408e-11	2.36694e-10	371.705	343.888	392.615	1623.99	1642.38
KP1_RS19350	rseA	anti-sigma-E factor RseA	CDS	3.06065	2.34734e-13	1.19062e-11	883.205	776.928	918.545	7080.53	7261.98
KP1_RS19355	rpoE	RNA polymerase sigma factor RpoE	CDS	3.51055	1.35837e-12	3.77838e-11	451.742	352.069	445.892	4471.41	5022.21
KP1_RS19360	nadB	L-aspartate oxidase	CDS	-1.47932	7.07301e-06	1.70261e-05	30.896	37.9179	26.5147	12.8223	9.99023
KP1_RS19365		tRNA1(Val) (adenine(37)-N6)-methyltransferase	CDS	1.51143	1.03555e-07	3.86349e-07	17.1644	18.0931	17.7039	50.3509	50.3429
KP1_RS19375	grcA	autonomous glycyl radical cofactor GrcA	CDS	1.22746	2.05415e-08	9.11365e-08	3304.98	3059.4	2990.81	6553.94	8049.97
KP1_RS19385		tRNA/rRNA methyltransferase	CDS	1.54829	2.84621e-08	1.2097e-07	97.6465	117.516	87.0374	292.849	296.899
KP1_RS19390	trxC	thioredoxin TrxC	CDS	1.46995	2.19118e-07	7.51796e-07	27.3359	24.3033	31.7847	72.5554	81.2277
KP1_RS19400	pat	protein lysine acetyltransferase	CDS	-1.7772	1.46559e-09	9.60596e-09	452.378	434.055	504.273	140.107	130.33
KP1_RS19415		MFS transporter	CDS	-1.22717	8.39553e-05	0.000163703	271.071	205.533	335.551	117.652	113.484
KP1_RS19445	clpB	ATP-dependent chaperone ClpB	CDS	-1.64365	5.0596e-09	2.72709e-08	355.176	332.304	301.131	101.265	109.697
KP1_RS19460	bamD	outer membrane protein assembly factor BamD	CDS	1.52096	8.19727e-09	4.14069e-08	191.796	164.689	185.85	476.489	561.02
KP1_RS19490		YfiR family protein	CDS	3.18214	1.63719e-12	4.38768e-11	20.9152	20.2428	21.8211	192.272	188.639
KP1_RS19495	dgcN	diguanylate cyclase DgcN	CDS	2.76619	5.42844e-11	6.26452e-10	33.566	39.2913	29.3967	222.295	242.508
KP1_RS19510		DUF2946 domain-containing protein	CDS	1.57542	3.30554e-06	8.49092e-06	5.34004	7.16558	7.24625	18.952	20.2416
KP1_RS19520	rplS	50S ribosomal protein L19	CDS	1.46402	5.2993e-09	2.84993e-08	348.692	375.118	308.46	929.334	969.64
KP1_RS19525	trmD	tRNA (guanosine(37)-N1)-methyltransferase TrmD	CDS	1.74419	4.01938e-11	4.84738e-10	1244.36	1200.65	1163.02	4019.94	4038.34
KP1_RS19530	rimM	ribosome maturation factor RimM	CDS	1.7942	2.82855e-11	3.60024e-10	1220.07	1190.56	1143.01	4120.9	4095.93
KP1_RS19535	rpsP	30S ribosomal protein S16	CDS	1.63395	1.21631e-09	8.23067e-09	273.423	317.555	270.746	885.301	898.01
KP1_RS19550		HlyC/CorC family transporter	CDS	-1.98089	3.00075e-09	1.74195e-08	104.004	99.303	111.658	24.6438	28.5342
KP1_RS19555	grpE	nucleotide exchange factor GrpE	CDS	1.85004	2.62628e-09	1.56603e-08	122.885	95.7799	101.942	362.527	408.163
KP1_RS19565	recN	DNA repair protein RecN	CDS	2.91606	3.70093e-12	8.22733e-11	90.9714	108.678	110.588	798.297	762.391
KP1_RS19575	bamE	outer membrane protein assembly factor BamE	CDS	3.83959	1.31574e-11	2.05438e-10	106.229	79.9559	108.529	1295.05	1515.58
KP1_RS19585		type II toxin-antitoxin system RatA family toxin	CDS	1.37635	1.92035e-08	8.63352e-08	84.9957	73.9846	83.7436	210.786	209.207
KP1_RS19590	smpB	SsrA-binding protein SmpB	CDS	1.67764	1.01476e-08	4.93968e-08	97.8372	77.3285	100.706	283.591	304.408
KP1_RS19600		LysR family transcriptional regulator	CDS	1.08858	0.000230349	0.000416492	5.84862	5.61304	4.61125	12.3845	10.5126
KP1_RS19625		Rrf2 family transcriptional regulator	CDS	1.41809	2.47159e-08	1.06708e-07	82.0078	96.4965	84.2377	220.543	247.731
KP1_RS19645		MFS transporter	CDS	1.72973	0.00565599	0.00819847	2.47931	2.74681	2.47031	3.87796	13.255
KP1_RS19660		TetR/AcrR family transcriptional regulator	CDS	1.99129	2.15854e-09	1.32142e-08	32.676	37.8581	42.8188	153.367	146.719
KP1_RS19680		carbohydrate porin	CDS	1.29942	8.96183e-06	2.11403e-05	9.2815	8.71812	7.905	19.64	22.9841
KP1_RS19695		fumarylacetoacetate hydrolase family protein	CDS	1.7052	0.00278939	0.00423946	1.01715	0.358279	0.576406	2.18917	2.08946
KP1_RS19735	speB	agmatinase	CDS	-1.44336	2.21797e-06	5.91132e-06	48.1239	54.5181	65.0516	23.0801	17.9563
KP1_RS19740		TIM barrel protein	CDS	-1.46601	2.32872e-05	5.04648e-05	26.0645	21.6162	35.7372	10.3204	9.72904
KP1_RS19745		2-oxoglutarate and iron-dependent oxygenase domain-containing protein	CDS	-4.01764	4.35628e-10	3.49081e-09	22.7587	25.4378	25.1972	1.37605	1.63239
KP1_RS19750		ABC transporter substrate-binding protein	CDS	-2.53485	6.1299e-10	4.62764e-09	60.9019	63.3557	60.358	10.1327	11.1003
KP1_RS19755		amino acid ABC transporter permease/ATP-binding protein	CDS	-3.15234	6.94467e-10	5.0991e-09	39.4146	48.8454	41.3366	5.00382	4.70128
KP1_RS19760		class II aldolase/adducin family protein	CDS	-2.01492	1.36232e-07	4.89703e-07	20.4066	21.7356	21.4917	5.06637	5.41953
KP1_RS19765		glyoxylate/hydroxypyruvate reductase A	CDS	-2.65018	3.31592e-07	1.09262e-06	15.8294	27.2889	23.2209	3.37758	3.65655
KP1_RS19770		SDR family NAD(P)-dependent oxidoreductase	CDS	-4.41002	7.97323e-12	1.41094e-10	93.8322	110.111	109.847	5.6293	4.17892
KP1_RS19780		transporter substrate-binding domain-containing protein	CDS	1.5125	4.43799e-07	1.41126e-06	18.118	17.0183	22.9739	53.8536	56.3501
KP1_RS19790		fimbrial protein	CDS	-1.25708	4.73638e-07	1.49043e-06	143.863	154.896	123.845	62.7979	55.1095
KP1_RS19820		molecular chaperone	CDS	-1.30467	0.0203878	0.0271912	1.33501	1.31369	1.15281	0.625477	0.391774
KP1_RS19830		aldehyde dehydrogenase family protein	CDS	1.15143	8.6011e-06	2.0359e-05	15.6387	17.1377	20.5036	39.1549	39.5691
KP1_RS19835		sigma-54-dependent Fis family transcriptional regulator	CDS	-1.89341	5.72433e-06	1.4053e-05	53.0826	58.9369	83.3319	20.1404	14.8221
KP1_RS19850		metalloregulator ArsR/SmtB family transcription factor	CDS	1.362	5.59908e-08	2.19951e-07	52.4468	47.3525	56.6525	130.85	137.055
KP1_RS19870	stpA	DNA-binding protein StpA	CDS	3.56355	2.53904e-11	3.31933e-10	6.54791	8.1807	6.34047	78.4349	88.5408
KP1_RS19880	alaE	L-alanine exporter AlaE	CDS	4.24872	5.03582e-15	1.05601e-12	98.6001	93.7497	94.5307	1846.53	1789.75
KP1_RS19890		DUF883 domain-containing protein	CDS	-1.28995	7.39582e-06	1.77235e-05	172.788	235.091	248.925	81.9375	97.0946
KP1_RS19895		PLP-dependent aminotransferase family protein	CDS	1.41044	3.67828e-05	7.69139e-05	10.1715	12.5995	18.198	38.717	33.4313
KP1_RS19900		carboxymuconolactone decarboxylase family protein	CDS	1.02217	8.70165e-05	0.000169193	9.59936	8.30013	8.97547	18.952	17.4339
KP1_RS19935	proX	glycine betaine/L-proline ABC transporter substrate-binding protein ProX	CDS	-2.78025	2.92592e-09	1.70261e-08	54.9261	50.9353	45.9478	6.25477	8.48843
KP1_RS19940		AzlC family ABC transporter permease	CDS	-2.02707	8.83784e-09	4.40886e-08	54.9897	49.5022	54.5939	13.0725	12.9285
KP1_RS19945	ygaH	L-valine transporter subunit YgaH	CDS	-2.17827	5.93538e-07	1.81562e-06	13.668	16.1226	18.9391	3.87796	3.26478
KP1_RS19955	mprA	transcriptional repressor MprA	CDS	3.85671	0.000483312	0.000827358	61.8555	44.6654	68.9217	1156.07	535.032
KP1_RS19970	emrB	multidrug efflux MFS transporter permease subunit EmrB	CDS	-1.31321	2.03512e-07	7.04697e-07	190.271	207.682	173.416	83.5012	69.801
KP1_RS19980		helix-turn-helix transcriptional regulator	CDS	-2.1386	1.09073e-06	3.09147e-06	11.7608	16.3614	15.0689	2.93974	3.59126
KP1_RS19985	luxS	S-ribosylhomocysteine lyase	CDS	-2.93241	4.0151e-12	8.80402e-11	372.214	347.053	363.795	47.0984	47.4699
KP1_RS20050	recX	recombination regulator RecX	CDS	2.7176	1.03425e-11	1.7384e-10	28.2895	26.0349	27.8322	184.516	175.71
KP1_RS20055	recA	recombinase RecA	CDS	3.20727	2.30814e-13	1.18452e-11	218.942	248.108	214.176	2084.84	2110.75
KP1_RS20060	pncC	nicotinamide-nucleotide amidase	CDS	1.10682	3.458e-06	8.84484e-06	23.0766	24.3033	27.6675	54.7293	52.8894
KP1_RS20065		metal ABC transporter substrate-binding protein	CDS	-1.36197	7.18863e-05	0.000142766	17.1008	12.5995	19.1038	5.56675	7.05192
KP1_RS20070		metal ABC transporter permease	CDS	-1.06288	0.00211485	0.00328146	4.76789	6.44902	7.08156	3.06484	2.74242
KP1_RS20085		PTS glucitol/sorbitol transporter subunit IIC	CDS	1.00455	0.00239369	0.00368566	3.75074	3.34394	2.96438	5.44165	8.09665
KP1_RS20135	norW	NADH:flavorubredoxin reductase NorW	CDS	1.22617	0.0011776	0.00190821	1.97073	2.20939	1.56453	4.75363	4.30951
KP1_RS20140		HoxN/HupN/NixA family nickel/cobalt transporter	CDS	-1.98832	8.58985e-09	4.30743e-08	136.87	174.243	131.668	37.6537	36.7614
KP1_RS20145	hypF	carbamoyltransferase HypF	CDS	-1.47783	3.9157e-06	9.90007e-06	308.133	473.227	392.78	145.736	135.292
KP1_RS20155		LacI family DNA-binding transcriptional regulator	CDS	1.33787	1.05702e-06	3.01801e-06	19.8344	18.5708	18.692	53.4783	42.7686
KP1_RS20170		6-phospho-beta-glucosidase	CDS	-1.9018	1.21865e-07	4.46376e-07	33.2481	29.1997	28.2439	7.69337	8.48843
KP1_RS20175		SymE family type I addiction module toxin	CDS	3.76683	1.80672e-11	2.55168e-10	8.20078	5.79218	7.57563	102.453	92.8503
KP1_RS20180	hycI	hydrogenase maturation peptidase HycI	CDS	-6.04059	1.51068e-14	1.73513e-12	356.575	409.393	377.382	5.81694	5.74601
KP1_RS20185		formate hydrogenlyase maturation HycH family protein	CDS	-6.03185	5.82542e-14	4.60685e-12	222.311	254.498	259.054	3.44013	4.04833
KP1_RS20190		NADH-quinone oxidoreductase subunit B family protein	CDS	-6.00514	1.60285e-12	4.31963e-11	568.333	590.742	641.129	11.3211	7.31311
KP1_RS20195		formate hydrogenlyase complex iron-sulfur subunit	CDS	-6.13808	2.75576e-14	2.65876e-12	457.209	452.268	403.073	5.56675	6.85604
KP1_RS20200	hycE	formate hydrogenlyase subunit HycE	CDS	-6.06262	1.60608e-15	7.10184e-13	1697.37	1734.43	1626.04	26.4577	23.9635
KP1_RS20205		respiratory chain complex I subunit 1 family protein	CDS	-4.263	3.48082e-13	1.5693e-11	691.408	825.236	699.181	40.0931	36.8267
KP1_RS20210	hycC	formate hydrogenlyase subunit 3	CDS	-2.00073	2.00911e-09	1.24096e-08	630.633	744.922	563.314	157.433	165.59
KP1_RS20225	hypA	hydrogenase maturation nickel metallochaperone HypA	CDS	1.15073	0.000176966	0.000324843	84.0421	136.086	92.8014	221.732	241.855
KP1_RS20235		HypC/HybG/HupF family hydrogenase formation chaperone	CDS	-1.78843	0.00135212	0.00217059	56.1976	120.143	94.9424	29.0847	23.2452
KP1_RS20240	hypD	hydrogenase formation protein HypD	CDS	-3.15724	6.03823e-06	1.47486e-05	374.884	527.805	674.56	57.3563	60.4637
KP1_RS20245	hypE	hydrogenase expression/formation protein HypE	CDS	-1.01693	0.000193988	0.000354201	364.585	572.172	485.417	246.25	222.266
KP1_RS20250	flhA	formate hydrogenlyase transcriptional activator FlhA	CDS	-2.23612	6.68636e-11	7.36415e-10	836.988	856.346	771.314	184.203	164.545
KP1_RS20265		carbohydrate porin	CDS	1.22583	0.00125449	0.00202601	2.09787	1.97053	3.29375	5.19146	6.13779
KP1_RS20275		PTS sugar transporter subunit IIB	CDS	1.30434	0.0180883	0.0242923	0.635719	0.417992	0.576406	1.12586	1.56709
KP1_RS20310	sitC	iron/manganese ABC transporter permease subunit SitC	CDS	-1.48109	0.000154387	0.000287111	9.40864	9.31525	12.928	4.69108	2.80771
KP1_RS20315		metal ABC transporter permease	CDS	-2.8195	1.09066e-06	3.09147e-06	15.2573	8.77784	9.88125	1.68879	1.5018
KP1_RS20320		nitrous oxide-stimulated promoter family protein	CDS	1.92708	7.9458e-07	2.33296e-06	3.68717	4.5382	4.6936	14.6362	18.0869
KP1_RS20325		LysR family transcriptional regulator	CDS	1.39648	1.26564e-05	2.89078e-05	12.8415	8.53898	8.81078	27.5836	25.5306
KP1_RS20330		AEC family transporter	CDS	1.06235	0.027648	0.0360664	1.14429	0.597132	1.39984	1.81388	2.48123
KP1_RS20340		SelT/SelW/SelH family protein	CDS	1.45162	0.000116754	0.000221827	2.54288	2.20939	2.635	5.81694	7.63958
KP1_RS20375		Hok/Gef family protein	CDS	1.21811	5.34009e-06	1.31903e-05	20.788	24.9601	21.08	45.0344	58.766
KP1_RS20400		LysR family transcriptional regulator	CDS	1.11106	7.2649e-06	1.74358e-05	18.6266	22.0939	23.5503	44.5965	47.8617
KP1_RS20425		protein-L-isoaspartate(D-aspartate) O-methyltransferase	CDS	-1.73574	1.26818e-08	5.99503e-08	112.522	138.415	118.74	36.5904	37.4144
KP1_RS20450	ftsB	cell division protein FtsB	CDS	1.07422	3.55632e-07	1.1631e-06	92.7514	80.7919	93.1308	185.329	188.9
KP1_RS20460	cysC	adenylyl-sulfate kinase	CDS	-1.9031	6.60546e-05	0.000132109	4.51361	4.23963	4.61125	1.00076	1.37121
KP1_RS20465	cysN	sulfate adenylyltransferase subunit CysN	CDS	-1.84623	1.9805e-06	5.33442e-06	20.4066	20.0636	20.7506	6.9428	4.3748
KP1_RS20470	cysD	sulfate adenylyltransferase subunit CysD	CDS	-1.35878	5.1719e-05	0.000105315	9.40864	8.71812	9.71657	3.62777	3.59126
KP1_RS20480		aminopeptidase	CDS	1.62124	1.53559e-09	9.98343e-09	186.075	174.96	204.624	595.454	564.35
KP1_RS20485	cysH	phosphoadenosine phosphosulfate reductase	CDS	-1.42935	1.39254e-06	3.86069e-06	34.0746	42.9935	40.5131	13.9481	15.1486
KP1_RS20505	queD	6-carboxytetrahydropterin synthase QueD	CDS	3.26097	1.38649e-11	2.14161e-10	19.3894	19.5262	14.7395	173.57	170.748
KP1_RS20510	queE	7-carboxy-7-deazaguanine synthase QueE	CDS	1.62225	1.83491e-09	1.15255e-08	76.4135	70.3421	76.3327	224.359	233.432
KP1_RS20520		SDR family oxidoreductase	CDS	1.20717	5.49369e-06	1.35074e-05	41.5125	39.2315	28.5733	79.6858	88.9979
KP1_RS20525	eno	phosphopyruvate hydratase	CDS	-3.60465	6.52852e-13	2.35027e-11	3990.73	3460.26	3278.93	278.275	309.762
KP1_RS20530	pyrG	CTP synthase (glutamine hydrolyzing)	CDS	-1.42778	6.88471e-08	2.64847e-07	2168.5	1957.46	1602.16	719.737	699.773
KP1_RS20535	mazG	nucleoside triphosphate pyrophosphohydrolase	CDS	-2.10917	2.8481e-09	1.67144e-08	64.7798	62.5197	66.2044	15.5118	14.365
KP1_RS20540	relA	GTP diphosphokinase	CDS	-1.50465	6.85075e-09	3.55355e-08	459.244	455.432	430.082	168.691	147.242
KP1_RS20550	barA	two-component sensor histidine kinase BarA	CDS	-1.81125	1.34234e-08	6.27455e-08	126.89	106.051	118.904	30.3982	36.4349
KP1_RS20555		glycerate kinase	CDS	-2.01844	2.38833e-07	8.10788e-07	29.1795	36.425	36.89	7.13044	9.72904
KP1_RS20560	gudD	glucarate dehydratase	CDS	-2.2661	4.98005e-09	2.69627e-08	85.5678	102.945	83.826	21.016	16.7157
KP1_RS20580	truC	tRNA pseudouridine(65) synthase TruC	CDS	1.98407	4.95987e-08	1.97576e-07	15.1937	21.019	14.3278	67.9268	65.8833
KP1_RS20585		YqcC family protein	CDS	2.5272	1.27344e-09	8.52834e-09	8.8365	9.49439	9.46953	58.6698	48.1882
KP1_RS20590	syd	SecY-interacting protein	CDS	1.48662	1.23331e-08	5.86156e-08	39.0332	40.9035	40.5955	111.648	113.549
KP1_RS20600	ppnN	nucleotide 5'-monophosphate nucleosidase PpnN	CDS	-3.35218	6.4943e-13	2.35027e-11	856.441	838.313	930.155	84.5645	86.7778
KP1_RS20610		L-serine ammonia-lyase	CDS	-4.81799	1.55772e-14	1.74754e-12	884.095	890.084	858.269	31.8993	30.2972
KP1_RS20615		aliphatic sulfonate ABC transporter substrate-binding protein	CDS	-3.01215	1.47325e-09	9.64312e-09	31.1502	34.8128	30.8789	3.75286	4.24421
KP1_RS20620		acyl-CoA dehydrogenase family protein	CDS	1.03966	0.0208926	0.0278337	1.27144	1.25398	0.65875	2.06408	2.41594
KP1_RS20625		MFS transporter	CDS	1.46828	7.8669e-07	2.31543e-06	10.9979	10.6289	10.787	27.8963	31.9295
KP1_RS20690	fucP	L-fucose:H+ symporter permease	CDS	-1.03463	0.00183517	0.00287992	7.37434	6.44902	9.88125	4.12815	3.52596
KP1_RS20695	fucI	L-fucose isomerase	CDS	-1.68168	1.61172e-06	4.41256e-06	18.2451	20.8996	18.1156	5.44165	6.46426
KP1_RS20715	rlmM	23S rRNA (cytidine(2498)-2'-O)-methyltransferase RlmM	CDS	2.39757	6.90763e-12	1.31191e-10	118.498	113.515	112.893	594.954	616.782
KP1_RS20720		DUF423 domain-containing protein	CDS	3.02889	2.58946e-11	3.35795e-10	25.1109	20.9593	26.7617	181.326	214.3
KP1_RS20725	gcvA	glycine cleavage system transcriptional regulator GcvA	CDS	1.93146	1.39573e-09	9.18552e-09	91.925	74.104	92.5544	311.238	346.001
KP1_RS20730		YgdI/YgdR family lipoprotein	CDS	-1.1843	0.00287156	0.0043616	3.43288	4.89648	3.62313	1.87643	1.63239
KP1_RS20735	csdA	cysteine desulfurase CsdA	CDS	2.7499	8.28613e-06	1.96521e-05	27.5902	52.4879	42.16	283.967	264.447
KP1_RS20740	csdE	cysteine desulfurase sulfur acceptor subunit CsdE	CDS	1.61545	2.41996e-06	6.41069e-06	11.2522	9.37497	15.3159	38.029	34.9331
KP1_RS20770	cobT	nicotinate-nucleotide--dimethylbenzimidazole phosphoribosyltransferase	CDS	-2.45079	8.8564e-08	3.34036e-07	18.3723	25.2587	20.9153	3.75286	4.11362
KP1_RS20775	cobU	bifunctional adenosylcobinamide kinase/adenosylcobinamide-phosphate guanylyltransferase	CDS	-3.07417	3.13986e-09	1.81155e-08	41.8939	54.2196	50.6414	6.8177	4.76658
KP1_RS20780		cobyric acid synthase	CDS	-3.06413	1.95251e-10	1.78388e-09	121.232	164.45	150.854	18.5767	16.1933
KP1_RS20785		energy-coupling factor ABC transporter ATP-binding protein	CDS	-2.74091	1.33626e-08	6.25835e-08	35.1553	53.3239	45.5361	6.69261	6.66015
KP1_RS20790		energy-coupling factor ABC transporter transmembrane protein	CDS	-2.90743	6.11432e-07	1.86209e-06	29.9424	39.8884	41.4189	6.50496	3.33008
KP1_RS20795		energy-coupling factor ABC transporter substrate-binding protein	CDS	-4.67634	2.97726e-10	2.53751e-09	31.4681	32.9617	29.0674	1.56369	0.848843
KP1_RS20800	cbiM	cobalt ECF transporter S component CbiM	CDS	-3.70322	3.0292e-09	1.75424e-08	116.845	149.163	100.212	10.7582	7.96606
KP1_RS20805		cobalt-factor II C(20)-methyltransferase	CDS	-3.27995	7.91712e-10	5.69183e-09	68.467	98.885	93.7896	8.44394	9.46786
KP1_RS20810		sirohydrochlorin cobaltochelatase	CDS	-5.42478	5.60123e-13	2.1545e-11	95.485	101.214	88.1902	2.31427	2.08946
KP1_RS20815		cobalt-precorrin-6A reductase	CDS	-4.68947	1.71369e-09	1.0964e-08	72.5991	89.1518	85.3905	4.25325	2.08946
KP1_RS20820		precorrin-3B C(17)-methyltransferase	CDS	-5.92385	1.2191e-11	1.9409e-10	89.6364	109.813	104	2.18917	1.11003
KP1_RS20825	cbiG	cobalt-precorrin 5A hydrolase	CDS	-3.8865	1.27941e-07	4.6366e-07	47.2975	85.5093	73.0389	4.69108	4.57069
KP1_RS20830		cobalt-precorrin-4 methyltransferase	CDS	-5.63882	4.0795e-11	4.8954e-10	41.0675	54.2196	39.525	0.813121	0.979434
KP1_RS20835		decarboxylating cobalt-precorrin-6B (C(15))-methyltransferase	CDS	-3.93322	1.93773e-08	8.69544e-08	10.7437	13.6146	11.0341	0.938216	0.58766
KP1_RS20840		cobalt-precorrin-7 (C(5))-methyltransferase	CDS	-3.04319	4.46033e-06	1.11717e-05	7.56506	12.9578	16.2217	1.25095	1.69769
KP1_RS20845	cbiD	cobalt-precorrin-5B (C(1))-methyltransferase CbiD	CDS	-3.58335	1.98864e-10	1.81346e-09	65.9877	82.4639	59.5346	5.81694	5.74601
KP1_RS20850		cobalt-precorrin-8 methylmutase	CDS	-2.86827	1.11087e-08	5.35346e-08	22.123	27.1695	22.2328	3.00229	3.52596
KP1_RS20855	cbiB	adenosylcobinamide-phosphate synthase CbiB	CDS	-1.03198	0.000190846	0.000348596	22.6316	26.3335	27.5028	14.7613	10.1208
KP1_RS20860		cobyrinate a,c-diamide synthase	CDS	1.01208	6.00336e-07	1.83409e-06	70.247	68.8493	72.3802	148.739	135.554
KP1_RS20865	pocR	regulatory protein PocR	CDS	1.37724	5.68206e-07	1.75369e-06	46.3439	40.4258	58.0524	128.035	122.299
KP1_RS20870	pduF	propanediol diffusion facilitator PduF	CDS	2.28795	2.15596e-08	9.50672e-08	9.47222	7.10587	7.08156	41.5317	35.7167
KP1_RS20885	pduC	propanediol dehydratase large subunit PduC	CDS	-3.92368	6.79985e-11	7.45511e-10	43.3561	46.9943	40.7602	3.00229	2.74242
KP1_RS20890	pduD	propanediol dehydratase medium subunit PduD	CDS	-4.27804	7.56786e-08	2.88824e-07	7.81935	11.0469	7.49328	0.56293	0.326478
KP1_RS20895	pduE	propanediol dehydratase small subunit PduE	CDS	-3.67519	2.38343e-07	8.09696e-07	12.7144	15.5851	12.1869	1.56369	0.522365
KP1_RS20900		diol dehydratase reactivase subunit alpha	CDS	-3.7689	3.55616e-08	1.46248e-07	24.0938	25.4378	20.9977	2.43936	0.979434
KP1_RS20905		glycerol dehydratase reactivase beta/small subunit family protein	CDS	-1.84656	0.000787882	0.00130925	3.49646	3.52308	1.89391	0.750573	0.914138
KP1_RS20910	pduJ	propanediol utilization microcompartment protein PduJ	CDS	-2.84425	0.00203473	0.0031663	1.5893	0.716558	1.3175	0.250191	0.0652956
KP1_RS20915		BMC domain-containing protein	CDS	-3.39848	1.13404e-07	4.19205e-07	6.86577	8.24042	8.39907	0.750573	0.718252
KP1_RS20920		phosphate propanoyltransferase	CDS	-3.5804	3.69127e-08	1.51417e-07	12.8415	16.1823	11.1988	1.3135	0.914138
KP1_RS20925	pduM	microcompartment protein PduM	CDS	-5.17117	0.000174559	0.000320913	0.890007	1.31369	2.22328	0	0.0652956
KP1_RS20930		EutN/CcmL family microcompartment protein	CDS	-4.33168	0.00016114	0.000298174	1.33501	1.79139	1.15281	0.125095	0
KP1_RS20935	pduO	two-domain cob(I)yrinic acid a,c-diamide adenosyltransferase PduO	CDS	-2.89348	1.28318e-06	3.59469e-06	5.2129	5.67275	6.42281	0.688025	0.848843
KP1_RS20940	pduP	CoA-acylating propionaldehyde dehydrogenase PduP	CDS	-3.35318	5.18321e-08	2.05455e-07	12.778	15.1074	10.3753	1.37605	1.11003
KP1_RS20945	pduQ	1-propanol dehydrogenase PduQ	CDS	-3.66571	7.06046e-08	2.7096e-07	8.01006	11.8829	9.55188	0.750573	0.783547
KP1_RS20950		SLBB domain-containing protein	CDS	-3.86571	3.23345e-08	1.35166e-07	12.5237	16.4211	10.3753	0.813121	0.979434
KP1_RS20955	pduT	propanediol utilization microcompartment protein PduT	CDS	-4.76537	4.53977e-05	9.35092e-05	1.46215	1.91082	2.55266	0.125095	0
KP1_RS20960	pduU	propanediol utilization microcompartment protein PduU	CDS	-3.29927	5.52391e-05	0.000111729	3.94146	2.32881	2.38797	0.437834	0.130591
KP1_RS20965	pduV	propanediol utilization protein PduV	CDS	-4.22806	4.96142e-06	1.23371e-05	4.45003	3.94107	2.71734	0.312739	0.0652956
KP1_RS20980	cobD	threonine-phosphate decarboxylase CobD	CDS	-1.77327	7.84645e-07	2.31224e-06	62.3641	96.5562	71.7214	22.0168	22.9841
KP1_RS20990	argA	amino-acid N-acetyltransferase	CDS	-1.54989	2.09019e-08	9.25665e-08	123.775	107.424	117.258	38.8421	40.4833
KP1_RS21000	recD	exodeoxyribonuclease V subunit alpha	CDS	-2.6069	8.32507e-05	0.000162594	43.2925	85.6884	81.6027	11.0084	12.0144
KP1_RS21005	recB	exodeoxyribonuclease V subunit beta	CDS	-2.00532	9.44966e-10	6.65461e-09	248.948	300.954	263.5	69.1153	65.9486
KP1_RS21010	ptrA	pitrilysin	CDS	-1.15671	2.60426e-07	8.75468e-07	286.964	291.161	245.137	120.467	125.759
KP1_RS21050	ptsP	phosphoenolpyruvate--protein phosphotransferase	CDS	-1.28351	1.81397e-08	8.17814e-08	410.547	434.891	438.892	176.197	175.515
KP1_RS21065	mutH	DNA mismatch repair endonuclease MutH	CDS	1.38461	0.000151305	0.00028214	4.95861	5.85189	8.39907	19.9527	13.1897
KP1_RS21070		TerC family protein	CDS	1.92153	5.33729e-08	2.10869e-07	13.2865	9.91239	12.7633	45.0969	45.5763
[truncated: 582 more rows]

## Sheet: Pvalue sorted
Locustag	Gene	Description	FeatureType	logFC	PValue	FDR	Control1	Control2	Control3	Bac7treat1	Bac7treat3
KP1_RS24555		ATP-binding cassette domain-containing protein	CDS	6.78065	4.34798e-17	2.09747e-13	33.8203	35.7682	34.008	3930.56	3667.39
KP1_RS07940	sucA	2-oxoglutarate dehydrogenase E1 component	CDS	-6.61185	3.05171e-16	4.5796e-13	5060.71	5066.12	5114.29	49.0374	54.8483
KP1_RS13415		MgtC family protein	CDS	5.36083	3.54922e-16	4.5796e-13	82.5799	82.5236	89.0136	3425.61	3533.8
KP1_RS21355		fimbrial protein	CDS	-7.63099	4.98201e-16	4.5796e-13	1077.1	1103.44	1147.21	5.87949	5.28894
KP1_RS06655	cadA	lysine decarboxylase CadA	CDS	-9.26625	5.51741e-16	4.5796e-13	27410.4	21413.4	22248.8	38.3418	38.5897
KP1_RS18265	pta	phosphate acetyltransferase	CDS	-6.46025	5.69602e-16	4.5796e-13	6944.98	6543.67	6063.3	76.058	71.9557
KP1_RS07950	sucC	ADP-forming succinate--CoA ligase subunit beta	CDS	-6.97038	7.92154e-16	5.45907e-13	1649.31	1781.06	1560.33	13.1976	13.3203
KP1_RS25680	atpD	F0F1 ATP synthase subunit beta	CDS	-5.96713	1.15228e-15	6.94827e-13	7211.41	7137.81	6332.32	112.899	107.477
KP1_RS07945	odhB	2-oxoglutarate dehydrogenase complex dihydrolipoyllysine-residue succinyltransferase	CDS	-5.78023	1.39672e-15	7.10184e-13	2079.06	1988.09	2060.9	38.5294	35.782
KP1_RS20200	hycE	formate hydrogenlyase subunit HycE	CDS	-6.06262	1.60608e-15	7.10184e-13	1697.37	1734.43	1626.04	26.4577	23.9635
KP1_RS18860	tkt	transketolase	CDS	-7.25851	1.61941e-15	7.10184e-13	1298.14	1516.48	1501.04	9.81999	8.9455
KP1_RS06665	lysS	lysine--tRNA ligase	CDS	-5.40155	2.1452e-15	8.6237e-13	14574.8	13283.6	12513.9	324.935	311.786
KP1_RS25675		F0F1 ATP synthase subunit epsilon	CDS	-5.63802	2.34231e-15	8.69177e-13	1386.57	1344.32	1328.62	26.5202	27.8159
KP1_RS21360		EAL domain-containing protein	CDS	-6.99503	2.79976e-15	9.38627e-13	801.133	937.437	844.188	6.69261	6.79074
KP1_RS06660	dtpD	dipeptide permease DtpD	CDS	-7.94486	2.91862e-15	9.38627e-13	979.516	1163.69	1171.67	4.0656	4.89717
KP1_RS21665	fbaA	class II fructose-bisphosphate aldolase	CDS	-6.00238	3.37601e-15	9.94932e-13	4512.72	3780.14	3855.25	63.0481	63.2714
KP1_RS21580	gcvP	aminomethyl-transferring glycine dehydrogenase	CDS	-5.43784	3.69782e-15	9.94932e-13	7966.01	8136.75	6980.61	183.077	171.923
KP1_RS18155	nuoN	NADH-quinone oxidoreductase subunit NuoN	CDS	-6.44636	3.71243e-15	9.94932e-13	675.833	664.428	609.097	7.44318	7.4437
KP1_RS18160	nuoM	NADH-quinone oxidoreductase subunit M	CDS	-6.40387	4.20533e-15	1.02503e-12	609.21	618.39	598.804	7.69337	6.66015
KP1_RS23465	rplP	50S ribosomal protein L16	CDS	3.72868	4.31743e-15	1.02503e-12	1142.39	1111.56	1101.76	15347.7	14310.4
KP1_RS10410	yeaG	protein kinase YeaG	CDS	-5.42425	4.46218e-15	1.02503e-12	3412.35	2998.62	3057.75	70.8666	76.1347
KP1_RS19880	alaE	L-alanine exporter AlaE	CDS	4.24872	5.03582e-15	1.05601e-12	98.6001	93.7497	94.5307	1846.53	1789.75
KP1_RS21350		fimbrial protein	CDS	-7.44294	5.13039e-15	1.05601e-12	878.818	948.424	848.8	4.37834	5.8766
KP1_RS23880	glgP	glycogen phosphorylase	CDS	-5.77992	5.2538e-15	1.05601e-12	1670.03	1711.68	1506.89	31.2113	28.0771
KP1_RS18000		porin OmpC	CDS	-4.08861	5.96162e-15	1.15035e-12	16880.3	16178.9	15801.6	950.225	964.351
KP1_RS21340		fimbrial biogenesis usher protein	CDS	-4.93493	6.82523e-15	1.26634e-12	2924.12	3273.48	3086.99	104.58	97.7475
KP1_RS25685	atpG	F0F1 ATP synthase subunit gamma	CDS	-5.44506	7.87765e-15	1.40747e-12	3083.17	3067.11	2632.04	65.0496	69.3439
KP1_RS10640	katE	catalase HPII	CDS	-5.5241	8.9377e-15	1.42404e-12	764.262	785.766	759.868	17.701	15.7362
KP1_RS15340		YdiY family protein	CDS	3.93311	9.08112e-15	1.42404e-12	129.56	127.846	134.138	2007.16	1979.7
KP1_RS02010	groL	chaperonin GroEL	CDS	-5.18263	9.09998e-15	1.42404e-12	1864.37	1727.2	1705.83	45.7224	51.5182
KP1_RS18190	nuoG	NADH-quinone oxidoreductase subunit NuoG	CDS	-5.99955	9.15115e-15	1.42404e-12	1094.39	1160.23	1100.36	15.6369	19.3275
KP1_RS07955	sucD	succinate--CoA ligase subunit alpha	CDS	-6.47163	9.64368e-15	1.45379e-12	825.799	1012.79	917.804	10.7582	9.92493
KP1_RS15440	adhE	bifunctional acetaldehyde-CoA/alcohol dehydrogenase	CDS	-5.58095	1.04005e-14	1.47437e-12	3631.23	3393.62	2939.34	67.9894	70.7804
KP1_RS23470	rpsC	30S ribosomal protein S3	CDS	3.34239	1.11267e-14	1.47437e-12	1128.15	1110.43	1114.44	11163	11510
KP1_RS01135	rpoC	DNA-directed RNA polymerase subunit beta'	CDS	-4.16703	1.14585e-14	1.47437e-12	6023.44	5910.71	5557.79	326.186	322.952
KP1_RS04530	aceE	pyruvate dehydrogenase (acetyl-transferring), homodimeric type	CDS	-4.26716	1.14702e-14	1.47437e-12	12374.1	12114.8	10971.6	623.163	604.572
KP1_RS07935	sdhB	succinate dehydrogenase iron-sulfur subunit SdhB	CDS	-5.49041	1.15355e-14	1.47437e-12	1009.9	1122.19	973.797	23.643	22.3964
KP1_RS13405	katG	catalase/peroxidase HPI	CDS	-4.66297	1.18847e-14	1.47437e-12	1571.43	1675.31	1573.26	61.7346	65.0997
KP1_RS24145	arnA	bifunctional UDP-4-amino-4-deoxy-L-arabinose formyltransferase/UDP-glucuronic acid oxidase ArnA	CDS	-5.506	1.19196e-14	1.47437e-12	1395.85	1602.28	1360.24	32.8376	31.0807
KP1_RS08970	pflB	formate C-acetyltransferase	CDS	-5.77815	1.22331e-14	1.47532e-12	35598.3	28851.4	28627.9	554.548	576.168
KP1_RS04535	aceF	pyruvate dehydrogenase complex dihydrolipoyllysine-residue acetyltransferase	CDS	-5.46984	1.38805e-14	1.63316e-12	6007.61	7121.93	5780.86	148.426	136.011
KP1_RS20180	hycI	hydrogenase maturation peptidase HycI	CDS	-6.04059	1.51068e-14	1.73513e-12	356.575	409.393	377.382	5.81694	5.74601
KP1_RS20610		L-serine ammonia-lyase	CDS	-4.81799	1.55772e-14	1.74754e-12	884.095	890.084	858.269	31.8993	30.2972
KP1_RS23455	rpsQ	30S ribosomal protein S17	CDS	3.69418	2.21269e-14	2.42591e-12	192.114	214.729	201.001	2617.5	2628.21
KP1_RS23890	glgC	glucose-1-phosphate adenylyltransferase	CDS	-4.62526	2.29161e-14	2.4566e-12	1445.31	1339.25	1279.05	55.1671	54.5871
KP1_RS18185	nuoH	NADH-quinone oxidoreductase subunit NuoH	CDS	-5.6386	2.42517e-14	2.51698e-12	362.233	361.324	323.117	7.00535	6.98663
KP1_RS24340	bcsZ	cellulose synthase complex periplasmic endoglucanase BcsZ	CDS	-6.28989	2.45228e-14	2.51698e-12	247.994	277.009	241.926	3.12739	3.39537
KP1_RS17535	fbaB	class I fructose-bisphosphate aldolase	CDS	-4.95602	2.66219e-14	2.62774e-12	2934.86	2617.29	2433.75	81.9375	89.5856
KP1_RS11140		response regulator	CDS	-5.60873	2.66914e-14	2.62774e-12	343.098	385.628	358.031	7.06789	7.77018
KP1_RS20195		formate hydrogenlyase complex iron-sulfur subunit	CDS	-6.13808	2.75576e-14	2.65876e-12	457.209	452.268	403.073	5.56675	6.85604
KP1_RS25690	atpA	F0F1 ATP synthase subunit alpha	CDS	-4.6483	3.02639e-14	2.86261e-12	4882.45	4849.72	4169.97	193.523	176.037
KP1_RS24345	bcsB	cellulose biosynthesis cyclic di-GMP-binding regulatory protein BcsB	CDS	-6.60065	3.58137e-14	3.32241e-12	954.977	1038.47	969.022	11.9466	8.35784
KP1_RS30215	dinI	DNA damage-inducible protein I	CDS	4.45251	3.71016e-14	3.37695e-12	22.1866	20.601	22.7269	446.716	508.979
KP1_RS07855		DUF2517 family protein	CDS	4.57975	3.87867e-14	3.46495e-12	28.6074	32.7228	29.1497	664.632	779.368
KP1_RS04390	murD	UDP-N-acetylmuramoyl-L-alanine--D-glutamate ligase	CDS	-5.30682	4.05186e-14	3.53072e-12	275.394	295.64	275.358	7.44318	6.79074
KP1_RS18855	tal	transaldolase	CDS	-5.53355	4.09868e-14	3.53072e-12	525.867	558.856	464.748	11.5088	10.7738
KP1_RS23490	rplW	50S ribosomal protein L23	CDS	3.14514	4.18749e-14	3.54394e-12	586.642	582.562	559.361	5055.55	5139.74
KP1_RS10475		phosphatase PAP2 family protein	CDS	-4.08512	4.28931e-14	3.56753e-12	1277.22	1221.61	1247.26	75.5577	71.564
KP1_RS18975	upp	uracil phosphoribosyltransferase	CDS	4.40342	4.84178e-14	3.95877e-12	36.8717	34.9322	37.9605	701.661	846.296
KP1_RS10430	gapA	glyceraldehyde-3-phosphate dehydrogenase	CDS	-4.09316	5.27061e-14	4.23757e-12	7156.74	6108.3	6415.98	370.846	397.911
KP1_RS20185		formate hydrogenlyase maturation HycH family protein	CDS	-6.03185	5.82542e-14	4.60685e-12	222.311	254.498	259.054	3.44013	4.04833
KP1_RS11730	gap	type I glyceraldehyde-3-phosphate dehydrogenase	CDS	-4.66233	5.95239e-14	4.63134e-12	826.88	786.064	725.284	32.0244	29.5136
KP1_RS18195	nuoF	NADH-quinone oxidoreductase subunit NuoF	CDS	-5.56659	6.75661e-14	5.12105e-12	458.354	534.433	537.211	11.6964	9.79434
KP1_RS04375	murE	UDP-N-acetylmuramoyl-L-alanyl-D-glutamate--2, 6-diaminopimelate ligase	CDS	-4.83996	6.86184e-14	5.12105e-12	560.768	592.653	562.408	18.2639	21.6781
KP1_RS23480	rpsS	30S ribosomal protein S19	CDS	3.07895	6.90025e-14	5.12105e-12	384.229	379.358	367.583	3165.54	3207.12
KP1_RS17910	rplY	50S ribosomal protein L25	CDS	5.0236	7.41368e-14	5.41872e-12	23.458	26.9904	19.1861	747.195	769.313
KP1_RS07845	kdpB	potassium-transporting ATPase subunit KdpB	CDS	-4.30586	7.73717e-14	5.53724e-12	7271.48	8392.63	6990.9	403.495	360.105
KP1_RS09235	sulA	SOS-induced cell division inhibitor SulA	CDS	4.19691	7.80539e-14	5.53724e-12	74.3156	58.8772	69.0864	1251.64	1220.77
KP1_RS23505	rpsJ	30S ribosomal protein S10	CDS	3.34207	8.79501e-14	6.14886e-12	620.971	634.452	543.304	5991.64	6170.17
KP1_RS04565	acnB	bifunctional aconitate hydratase 2/2-methylisocitrate dehydratase	CDS	-3.38876	9.50686e-14	6.55159e-12	3458.88	3580.1	3386.39	326.437	337.121
KP1_RS21230		multidrug/biocide efflux PACE transporter	CDS	5.06865	9.65415e-14	6.55938e-12	11.3158	8.24042	10.8694	339.071	339.798
KP1_RS05265	gabD	NADP-dependent succinate-semialdehyde dehydrogenase	CDS	-7.48632	1.06228e-13	7.11725e-12	91.9886	106.349	98.1538	0.56293	0.522365
KP1_RS23900	glgB	1,4-alpha-glucan branching enzyme	CDS	-4.02071	1.09318e-13	7.22398e-12	1402.21	1327.6	1261.09	86.1908	77.7018
KP1_RS22865		DMT family transporter	CDS	3.62077	1.15198e-13	7.50966e-12	180.671	210.131	175.145	2373.56	2269.48
KP1_RS01120	rplJ	50S ribosomal protein L10	CDS	3.10165	1.29321e-13	8.31789e-12	1413.08	1484.83	1286.7	12456.9	11491.4
KP1_RS24840	rpmB	50S ribosomal protein L28	CDS	3.47089	1.37327e-13	8.71664e-12	211.504	192.814	201.742	2065.14	2414.83
KP1_RS10940	sapF	putrescine export ABC transporter ATP-binding protein SapF	CDS	-6.30404	1.45249e-13	9.09975e-12	121.105	124.86	127.386	1.3135	1.82828
KP1_RS23085	oadA	sodium-extruding oxaloacetate decarboxylase subunit alpha	CDS	-5.63767	1.47933e-13	9.14907e-12	335.024	415.305	394.674	8.3814	6.92133
KP1_RS18165	nuoL	NADH-quinone oxidoreductase subunit L	CDS	-5.37207	1.58307e-13	9.53592e-12	564.9	616.001	570.395	16.1999	11.9491
KP1_RS00215	fdxH	formate dehydrogenase subunit beta	CDS	-4.21673	1.60002e-13	9.53592e-12	1059.17	1100.81	1017.6	61.9223	51.9753
KP1_RS08370		YbhQ family protein	CDS	3.67136	1.62041e-13	9.53592e-12	160.773	165.167	197.707	2198.43	2247.15
KP1_RS15905	tdcA	transcriptional regulator TdcA	CDS	4.56482	1.62586e-13	9.53592e-12	102.478	79.4782	77.6502	2092.66	2006.27
KP1_RS10950	sapC	putrescine export ABC transporter permease SapC	CDS	-5.71685	1.64072e-13	9.53592e-12	107.882	119.546	116.599	2.18917	2.15475
KP1_RS04380	murF	UDP-N-acetylmuramoyl-tripeptide--D-alanyl-D- alanine ligase	CDS	-5.43469	1.67529e-13	9.62096e-12	301.967	378.94	347.244	8.44394	7.3784
KP1_RS10855	acnA	aconitate hydratase AcnA	CDS	-3.4996	1.78284e-13	1.01182e-11	2081.79	2208.01	1968.35	187.268	181.587
KP1_RS00210	fdoI	formate dehydrogenase cytochrome b556 subunit	CDS	-3.91109	1.89846e-13	1.06485e-11	697.829	707.541	641.787	45.7849	44.9234
KP1_RS22755	rpsO	30S ribosomal protein S15	CDS	3.83106	1.92045e-13	1.06485e-11	192.687	181.886	199.519	2387.7	3058.51
KP1_RS04385	mraY	phospho-N-acetylmuramoyl-pentapeptide- transferase	CDS	-4.739	1.9548e-13	1.07159e-11	371.324	377.925	350.043	15.1366	12.2756
KP1_RS23460	rpmC	50S ribosomal protein L29	CDS	3.80987	2.04933e-13	1.11078e-11	205.846	157.941	183.38	2520.11	2595.3
KP1_RS13945		hypothetical protein	CDS	3.80649	2.07926e-13	1.11448e-11	15.0665	14.8089	14.8219	206.533	210.644
KP1_RS21805		DUF2884 domain-containing protein	CDS	3.30392	2.19079e-13	1.15008e-11	103.559	109.395	103.918	988.817	1097.88
KP1_RS08960		MFS transporter	CDS	3.12977	2.20482e-13	1.15008e-11	181.053	182.006	200.919	1666.96	1623.31
KP1_RS23500	rplC	50S ribosomal protein L3	CDS	3.17024	2.2172e-13	1.15008e-11	1387.08	1390.42	1163.27	12037.9	11613.6
KP1_RS20055	recA	recombinase RecA	CDS	3.20727	2.30814e-13	1.18452e-11	218.942	248.108	214.176	2084.84	2110.75
KP1_RS19350	rseA	anti-sigma-E factor RseA	CDS	3.06065	2.34734e-13	1.19062e-11	883.205	776.928	918.545	7080.53	7261.98
KP1_RS14170		DUF2569 domain-containing protein	CDS	3.99018	2.4e-13	1.19062e-11	10.8072	10.2707	10.6223	170.192	165.786
KP1_RS21990	dkgA	2,5-didehydrogluconate reductase DkgA	CDS	-4.87759	2.408e-13	1.19062e-11	259.691	216.341	234.927	7.81847	8.29254
KP1_RS24335	bcsC	cellulose synthase complex outer membrane protein BcsC	CDS	-5.52061	2.41875e-13	1.19062e-11	697.13	900.773	912.369	17.6385	18.8051
KP1_RS06635		Kdo(2)-lipid IV(A) acyltransferase	CDS	3.69128	2.46578e-13	1.20151e-11	54.6083	49.3828	47.5124	611.467	694.157
KP1_RS22780	rimP	ribosome maturation factor RimP	CDS	3.30589	2.54911e-13	1.22969e-11	174.823	156.568	183.38	1638.38	1754.56
KP1_RS23885	glgA	glycogen synthase GlgA	CDS	-4.71308	2.62456e-13	1.24786e-11	915.372	1157.54	1159.24	41.907	40.2221
KP1_RS09420		tartrate dehydrogenase	CDS	-4.24123	2.63851e-13	1.24786e-11	410.293	401.392	358.195	20.0778	21.1558
KP1_RS01440	lexA	transcriptional repressor LexA	CDS	3.06677	2.85618e-13	1.33769e-11	164.461	156.747	174.239	1393.25	1373.75
KP1_RS13555		SDR family oxidoreductase	CDS	-4.56919	3.14107e-13	1.45697e-11	242.59	221.715	218.046	10.2578	8.8802
KP1_RS04675	dksA	RNA polymerase-binding protein DksA	CDS	3.15768	3.25801e-13	1.49682e-11	171.008	165.943	164.852	1386.12	1599.55
KP1_RS02630	mgtA	magnesium-translocating P-type ATPase	CDS	2.57588	3.2978e-13	1.50081e-11	1397.37	1465.9	1506.81	8579.36	8791.07
KP1_RS20205		respiratory chain complex I subunit 1 family protein	CDS	-4.263	3.48082e-13	1.5693e-11	691.408	825.236	699.181	40.0931	36.8267
KP1_RS07530	pagP	lipid IV(A) palmitoyltransferase PagP	CDS	3.26495	3.75416e-13	1.66494e-11	86.2671	87.5992	93.1308	805.552	905.128
KP1_RS18175	nuoJ	NADH-quinone oxidoreductase subunit J	CDS	-4.32183	3.76199e-13	1.66494e-11	232.928	245.361	232.374	12.7597	10.9044
KP1_RS21345		fimbrial protein	CDS	-6.75664	3.95241e-13	1.73331e-11	502.536	699.361	633.388	6.12968	5.15835
KP1_RS25385		GNAT family N-acetyltransferase	CDS	4.01819	4.21846e-13	1.83332e-11	18.3723	16.242	14.7395	280.964	253.543
KP1_RS18180	nuoI	NADH-quinone oxidoreductase subunit NuoI	CDS	-4.61363	4.30091e-13	1.83589e-11	145.325	148.745	138.502	5.5042	6.26838
KP1_RS05975		cytochrome o ubiquinol oxidase subunit III	CDS	-3.65015	4.3202e-13	1.83589e-11	1051.03	983.954	968.033	85.1275	74.3064
KP1_RS18205	nuoC	NADH-quinone oxidoreductase subunit C/D	CDS	-3.36135	4.33855e-13	1.83589e-11	875.767	836.999	874.656	85.9406	81.8807
KP1_RS16165		YebO family protein	CDS	3.53341	4.45915e-13	1.87052e-11	126.953	100.975	115.446	1280.98	1369.31
KP1_RS00410	hslU	HslU--HslV peptidase ATPase subunit	CDS	-4.12106	4.52603e-13	1.8822e-11	285.311	266.44	248.761	15.6369	15.018
KP1_RS24150	arnC	undecaprenyl-phosphate 4-deoxy-4-formamido-L-arabinose transferase	CDS	-3.67885	4.62172e-13	1.90557e-11	797.955	750.893	697.534	59.9833	56.9378
KP1_RS14840	fdhF	formate dehydrogenase subunit alpha	CDS	-3.27956	4.88712e-13	1.99792e-11	1831.7	1939.42	1748.32	180.763	198.172
KP1_RS24960	recG	ATP-dependent DNA helicase RecG	CDS	-5.20732	5.02165e-13	2.03567e-11	249.138	312.718	254.113	6.75516	7.96606
KP1_RS01880	cbpA	curved DNA-binding protein	CDS	-3.88319	5.32035e-13	2.13341e-11	440.744	417.992	382.24	27.3334	28.7301
KP1_RS09780	yceD	23S rRNA accumulation protein YceD	CDS	2.55734	5.35122e-13	2.13341e-11	653.138	628.182	638.494	3669.11	3864.59
KP1_RS24205		magnesium transporter	CDS	2.79132	5.50154e-13	2.1545e-11	261.281	239.51	247.443	1692.04	1761.22
KP1_RS23050	rplM	50S ribosomal protein L13	CDS	2.64648	5.59812e-13	2.1545e-11	1108.38	1032.74	976.68	6587.97	6427.11
KP1_RS20810		sirohydrochlorin cobaltochelatase	CDS	-5.42478	5.60123e-13	2.1545e-11	95.485	101.214	88.1902	2.31427	2.08946
KP1_RS18740		RpoE-regulated lipoprotein	CDS	3.22	5.62074e-13	2.1545e-11	65.9877	61.4448	62.4166	556.237	623.312
KP1_RS23095	ttdB	L(+)-tartrate dehydratase subunit beta	CDS	-4.21509	5.62743e-13	2.1545e-11	267.32	245.361	226.198	13.3852	13.1244
KP1_RS09080		YcbK family protein	CDS	2.88647	5.8197e-13	2.21057e-11	359.054	315.704	356.219	2458.19	2623.84
KP1_RS13615	adhP	alcohol dehydrogenase AdhP	CDS	-3.64026	5.96229e-13	2.24298e-11	2896.53	3412.19	2838.97	256.884	232.191
KP1_RS13070		FAD-NAD(P)-binding protein	CDS	-4.0835	6.01674e-13	2.24298e-11	299.233	307.523	274.781	18.5141	16.128
KP1_RS22820	secG	preprotein translocase subunit SecG	CDS	2.8045	6.04452e-13	2.24298e-11	500.82	437.1	488.71	3399.91	3244.21
KP1_RS15080		L,D-transpeptidase family protein	CDS	-3.54002	6.19039e-13	2.27957e-11	585.243	616.3	583.817	53.9162	48.384
KP1_RS10945	sapD	putrescine export ABC transporter ATP-binding protein SapD	CDS	-4.52563	6.44985e-13	2.35027e-11	155.243	176.99	151.513	7.13044	6.85604
KP1_RS20600	ppnN	nucleotide 5'-monophosphate nucleosidase PpnN	CDS	-3.35218	6.4943e-13	2.35027e-11	856.441	838.313	930.155	84.5645	86.7778
KP1_RS20525	eno	phosphopyruvate hydratase	CDS	-3.60465	6.52852e-13	2.35027e-11	3990.73	3460.26	3278.93	278.275	309.762
KP1_RS13410	zapE	cell division protein ZapE	CDS	3.25012	6.64438e-13	2.3566e-11	109.534	133.399	120.798	1130.8	1176.76
KP1_RS10425		D-hexose-6-phosphate mutarotase	CDS	-3.90142	6.68177e-13	2.3566e-11	199.489	195.799	191.12	12.5721	13.5815
KP1_RS15100	sufC	Fe-S cluster assembly ATPase SufC	CDS	-3.98615	6.69267e-13	2.3566e-11	193.64	202.965	183.709	12.3845	12.0144
KP1_RS03375	rbbA	ribosome-associated ATPase/putative transporter RbbA	CDS	-4.27205	6.75594e-13	2.36164e-11	239.475	253.064	225.293	13.4478	11.2961
KP1_RS05970		cytochrome o ubiquinol oxidase subunit IV	CDS	-3.66524	6.8174e-13	2.36598e-11	297.644	283.399	275.358	22.2044	22.7882
KP1_RS23100	ttdA	L(+)-tartrate dehydratase subunit alpha	CDS	-4.52927	6.9176e-13	2.37082e-11	521.798	449.162	428.105	22.0794	18.2828
KP1_RS23475	rplV	50S ribosomal protein L22	CDS	2.99665	6.92964e-13	2.37082e-11	657.524	547.809	561.996	4862.9	4541.44
KP1_RS17000		multiubiquitin domain-containing protein	CDS	3.73324	7.04043e-13	2.39176e-11	109.662	83.1207	90.0841	1208.11	1300.3
KP1_RS07840	kdpC	potassium-transporting ATPase subunit KdpC	CDS	-5.04776	7.32399e-13	2.46527e-11	772.971	1061.34	899.77	27.0832	28.0118
KP1_RS15885	pflB	formate C-acetyltransferase	CDS	-5.81685	7.35901e-13	2.46527e-11	686.958	740.503	626.554	14.386	9.85964
KP1_RS01975		anaerobic C4-dicarboxylate transporter	CDS	-3.93672	7.43496e-13	2.47354e-11	327.586	312.718	282.11	19.3898	20.764
KP1_RS06225	maa	maltose O-acetyltransferase	CDS	2.88591	7.53326e-13	2.47768e-11	151.492	139.311	153.983	1081.45	1110.03
KP1_RS18035	nrdB	class Ia ribonucleoside-diphosphate reductase subunit beta	CDS	-4.01277	7.55014e-13	2.47768e-11	283.912	258.2	242.255	16.5126	15.8668
KP1_RS24135	arnT	lipid IV(A) 4-amino-4-deoxy-L-arabinosyltransferase	CDS	-3.88162	7.77255e-13	2.53343e-11	438.265	512.817	466.066	33.7758	30.2972
KP1_RS11805	fumC	class II fumarate hydratase	CDS	-4.4265	8.0478e-13	2.60554e-11	285.819	304.418	265.97	14.7613	11.7532
KP1_RS23485	rplB	50S ribosomal protein L2	CDS	2.84455	8.37198e-13	2.69243e-11	1977.98	2184.01	1778.95	14713.5	13736.4
KP1_RS16995		ThiF family adenylyltransferase	CDS	3.27971	8.53835e-13	2.7143e-11	68.5305	61.0866	58.5464	579.755	639.244
KP1_RS04540	lpdA	dihydrolipoyl dehydrogenase	CDS	-2.64311	8.56233e-13	2.7143e-11	5016.14	5067.74	4840.5	783.223	809.535
KP1_RS23895	glgX	glycogen debranching protein GlgX	CDS	-3.43621	8.60981e-13	2.7143e-11	581.874	644.424	576.571	55.9177	55.1095
KP1_RS24875	rph	ribonuclease PH	CDS	2.96487	8.66507e-13	2.7143e-11	80.4185	88.674	82.9202	665.883	646.165
KP1_RS24140	arnD	4-deoxy-4-formamido-L-arabinose- phosphoundecaprenol deformylase	CDS	-6.23259	8.89971e-13	2.76982e-11	225.108	303.701	271.899	4.0656	3.0036
KP1_RS15095	sufD	Fe-S cluster assembly protein SufD	CDS	-4.47591	9.15666e-13	2.83152e-11	315.571	312.001	272.229	11.9466	15.018
KP1_RS10745		tartrate dehydrogenase	CDS	-6.1953	9.35505e-13	2.87444e-11	307.688	286.862	301.378	3.00229	5.15835
KP1_RS11905		M20 family metallopeptidase	CDS	-4.09349	9.4672e-13	2.89049e-11	235.725	272.053	237.891	15.3867	13.7121
KP1_RS00690	gppA	guanosine-5'-triphosphate,3'-diphosphate diphosphatase	CDS	-3.67524	1.0109e-12	3.06009e-11	334.643	351.412	307.719	26.7079	25.1388
KP1_RS15400	oppF	murein tripeptide/oligopeptide ABC transporter ATP-binding protein OppF	CDS	-3.82525	1.01496e-12	3.06009e-11	214.619	204.876	190.626	14.4485	14.2344
KP1_RS01725		formate dehydrogenase H subunit alpha, selenocysteine-containing	CDS	-2.84018	1.07934e-12	3.234e-11	6370.42	5881.81	5561.66	810.931	847.472
KP1_RS13075		NADH:flavin oxidoreductase/NADH oxidase	CDS	-4.51067	1.10052e-12	3.27709e-11	247.485	316.957	285.156	13.135	11.6879
KP1_RS02330	priB	primosomal replication protein N	CDS	2.48274	1.14327e-12	3.37066e-11	530.571	490.245	519.342	2929.92	2809.21
KP1_RS08095	galK	galactokinase	CDS	-3.88574	1.14591e-12	3.37066e-11	188.173	172.81	167.817	11.759	12.0797
KP1_RS18105		Rpn family recombination-promoting nuclease/putative transposase	CDS	3.7433	1.17223e-12	3.42716e-11	43.8646	42.3366	54.2645	581.694	670.259
KP1_RS21925	yghU	glutathione-dependent disulfide-bond oxidoreductase	CDS	-3.54181	1.22696e-12	3.56558e-11	488.296	489.23	427.282	39.3425	41.0709
KP1_RS07835	kdpD	two-component system sensor histidine kinase KdpD	CDS	-5.88818	1.24058e-12	3.58358e-11	2593.35	3307.33	2951.53	56.1053	43.4869
KP1_RS04115	carB	carbamoyl-phosphate synthase large subunit	CDS	-4.4241	1.24889e-12	3.58609e-11	1775.63	1993.52	1501.46	87.1915	76.4611
KP1_RS15090	sufS	cysteine desulfurase SufS	CDS	-4.53572	1.26405e-12	3.60815e-11	248.566	323.824	266.053	12.0717	12.0144
KP1_RS11155		DUF3131 domain-containing protein	CDS	-4.13391	1.2992e-12	3.68667e-11	220.531	211.444	214.011	10.8208	13.7121
KP1_RS22370	ygjG	putrescine aminotransferase	CDS	-3.99079	1.31894e-12	3.7208e-11	316.652	368.132	301.872	19.8902	21.4823
KP1_RS07830	kdpE	two-component system response regulator KdpE	CDS	-3.53669	1.35629e-12	3.77838e-11	253.525	250.736	237.232	22.2044	20.3722
KP1_RS19355	rpoE	RNA polymerase sigma factor RpoE	CDS	3.51055	1.35837e-12	3.77838e-11	451.742	352.069	445.892	4471.41	5022.21
KP1_RS24770	rfaC	lipopolysaccharide heptosyltransferase RfaC	CDS	-4.53859	1.36285e-12	3.77838e-11	147.614	177.527	168.228	6.44242	7.70488
KP1_RS15405		ABC transporter ATP-binding protein	CDS	-4.18501	1.41055e-12	3.88829e-11	208.071	227.746	189.144	10.6957	12.2103
KP1_RS05980	cyoB	cytochrome o ubiquinol oxidase subunit I	CDS	-2.504	1.43171e-12	3.92419e-11	4249.72	4282.45	4146.91	746.507	743.586
KP1_RS00220	fdnG	formate dehydrogenase-N subunit alpha	CDS	-2.47507	1.45562e-12	3.96718e-11	5786.32	5762.8	5526.91	1020.4	1027.1
KP1_RS08885	infA	translation initiation factor IF-1	CDS	3.65637	1.52355e-12	4.12898e-11	29.3067	25.3184	29.7261	316.867	391.578
KP1_RS20190		NADH-quinone oxidoreductase subunit B family protein	CDS	-6.00514	1.60285e-12	4.31963e-11	568.333	590.742	641.129	11.3211	7.31311
KP1_RS19490		YfiR family protein	CDS	3.18214	1.63719e-12	4.38768e-11	20.9152	20.2428	21.8211	192.272	188.639
KP1_RS18170	nuoK	NADH-quinone oxidoreductase subunit NuoK	CDS	-4.74286	1.79002e-12	4.75227e-11	88.6828	101.094	87.7785	3.62777	3.26478
KP1_RS10405		YeaH/YhbH family protein	CDS	-3.00696	1.79294e-12	4.75227e-11	1364.51	1184.53	1282.92	156.369	161.411
KP1_RS05965	cyoE	heme o synthase	CDS	-3.65353	1.82752e-12	4.81746e-11	1068.26	1364.21	1141.45	95.8857	93.438
KP1_RS01445	dinF	MATE family efflux transporter DinF	CDS	3.38227	1.85292e-12	4.85786e-11	40.7496	49.3231	50.4767	515.331	461.183
KP1_RS02645	pyrB	aspartate carbamoyltransferase	CDS	-5.32726	1.90067e-12	4.95613e-11	64.9069	64.7888	59.6992	1.62624	1.5018
KP1_RS17030		alpha/beta hydrolase	CDS	-3.9131	1.9135e-12	4.95864e-11	236.36	278.741	230.398	16.0748	16.9116
KP1_RS10750		glycerate kinase	CDS	-4.71569	1.93147e-12	4.95864e-11	145.389	158.12	167.24	6.88025	5.02776
KP1_RS01130	rpoB	DNA-directed RNA polymerase subunit beta	CDS	-2.47975	1.93708e-12	4.95864e-11	6513.64	6437.5	5991.58	1136.05	1127.92
KP1_RS16435	otsA	alpha,alpha-trehalose-phosphate synthase	CDS	-3.23583	1.94275e-12	4.95864e-11	556.191	604.297	547.998	63.4234	57.4601
KP1_RS18785	eutB	ethanolamine ammonia-lyase subunit alpha	CDS	-4.18745	1.99609e-12	5.06797e-11	139.477	143.013	122.61	7.81847	6.98663
KP1_RS04020	dnaK	molecular chaperone DnaK	CDS	-3.40868	2.00663e-12	5.06805e-11	676.151	576.829	596.992	55.6675	60.4637
KP1_RS08385		ATP-binding cassette domain-containing protein	CDS	-5.4438	2.06426e-12	5.17751e-11	116.019	152.149	125.327	2.627	3.39537
KP1_RS01315	metH	methionine synthase	CDS	-3.12574	2.07597e-12	5.17751e-11	658.796	636.423	686.418	71.5546	79.7912
KP1_RS00440	rpmE	50S ribosomal protein L31	CDS	3.42971	2.08217e-12	5.17751e-11	79.6556	80.1351	85.9669	761.831	1003.2
KP1_RS22850	greA	transcription elongation factor GreA	CDS	3.45719	2.32748e-12	5.75782e-11	158.103	124.681	153.489	1462.55	1730.86
KP1_RS19200	csiE	stationary phase inducible protein CsiE	CDS	-3.91427	2.37166e-12	5.83719e-11	339.22	298.566	379.358	23.3303	21.6128
KP1_RS16550		DUF2594 family protein	CDS	4.10525	2.4372e-12	5.94039e-11	5.59433	6.62816	5.18766	97.9498	103.102
KP1_RS08820	ltaE	low-specificity L-threonine aldolase	CDS	-3.95849	2.43822e-12	5.94039e-11	334.833	413.753	330.857	22.4546	23.8329
KP1_RS16850	vapB	type II toxin-antitoxin system VapB family antitoxin	CDS	4.6638	2.4666e-12	5.97935e-11	3.6236	3.22451	4.77594	95.3853	99.0534
KP1_RS23845	malQ	4-alpha-glucanotransferase	CDS	-3.33335	2.54732e-12	6.14414e-11	347.993	369.624	330.528	36.5279	32.7784
KP1_RS24660	mtlA	PTS mannitol transporter subunit IICBA	CDS	-3.32863	2.56714e-12	6.16114e-11	587.087	497.948	537.375	55.8551	51.7794
KP1_RS00730	rffG	dTDP-glucose 4,6-dehydratase	CDS	-3.48022	2.60446e-12	6.21975e-11	272.279	269.486	244.232	22.0794	24.8776
KP1_RS25645	pstS	phosphate ABC transporter substrate-binding protein PstS	CDS	2.89774	2.66444e-12	6.33165e-11	156.387	179.498	187.414	1371.8	1227.62
KP1_RS22690		type 1 glutamine amidotransferase domain-containing protein	CDS	-4.27378	2.7002e-12	6.38518e-11	145.389	136.445	129.444	7.94356	6.20308
KP1_RS10105	icd	NADP-dependent isocitrate dehydrogenase	CDS	-2.58008	2.73826e-12	6.44359e-11	2778.54	2605.94	2722.61	432.142	471.695
KP1_RS02770	iolE	myo-inosose-2 dehydratase	CDS	-4.38529	2.91817e-12	6.83362e-11	78.8928	80.2545	73.6153	3.69032	3.72185
KP1_RS12120	bioD	dethiobiotin synthase	CDS	3.42841	2.9746e-12	6.93211e-11	52.2561	44.546	39.3603	465.918	512.832
KP1_RS11180		SpoIIE family protein phosphatase	CDS	-3.72084	3.09502e-12	7.17806e-11	130.513	144.088	141.796	9.94509	11.1003
KP1_RS21715		sugar porter family MFS transporter	CDS	-3.33438	3.2062e-12	7.40034e-11	406.097	349.322	358.113	35.5897	38.002
KP1_RS24350	bcsA	UDP-forming cellulose synthase catalytic subunit	CDS	-2.96829	3.31984e-12	7.62615e-11	517.73	524.58	481.793	66.6133	63.2061
KP1_RS19175	trmJ	tRNA (cytosine(32)/uridine(32)-2'-O)-methyltransferase TrmJ	CDS	2.73559	3.37593e-12	7.71824e-11	84.0421	90.5849	79.3794	577.691	550.768
KP1_RS13055		iron-containing redox enzyme family protein	CDS	-2.79873	3.40531e-12	7.74868e-11	1682.49	1636.62	1453.86	228.112	229.188
KP1_RS09825	yceG	cell division protein YceG	CDS	2.87263	3.54943e-12	8.0187e-11	35.0281	37.4402	38.1252	258.948	280.967
KP1_RS21130	lysA	diaminopimelate decarboxylase	CDS	-2.86603	3.55722e-12	8.0187e-11	1766.47	1996.15	2064.03	277.462	255.306
KP1_RS09665	mdoH	glucans biosynthesis glucosyltransferase MdoH	CDS	-3.36017	3.61932e-12	8.12073e-11	1083.07	1214.21	960.54	109.834	101.665
KP1_RS10285		DUF2534 family protein	CDS	2.895	3.64751e-12	8.14612e-11	35.0917	36.1862	32.9375	247.877	269.41
KP1_RS19565	recN	DNA repair protein RecN	CDS	2.91606	3.70093e-12	8.22733e-11	90.9714	108.678	110.588	798.297	762.391
KP1_RS24965	glpX	class II fructose-bisphosphatase	CDS	-4.44874	3.72446e-12	8.24166e-11	83.4064	93.5108	102.106	4.1907	4.30951
KP1_RS15335		hypothetical protein	CDS	2.95969	3.80789e-12	8.38779e-11	63.4448	53.503	55.9938	426.513	470.651
KP1_RS19985	luxS	S-ribosylhomocysteine lyase	CDS	-2.93241	4.0151e-12	8.80402e-11	372.214	347.053	363.795	47.0984	47.4699
KP1_RS05990	ampG	muropeptide MFS transporter AmpG	CDS	-3.5577	4.14727e-12	9.05268e-11	126.508	125.577	116.022	10.3829	10.4473
KP1_RS05640	phoA	alkaline phosphatase	CDS	2.95898	4.26861e-12	9.26702e-11	64.7798	53.7418	55.0056	462.478	437.415
KP1_RS18225		LysR family transcriptional regulator	CDS	2.62876	4.28389e-12	9.26702e-11	77.9392	70.999	76.7444	458.1	472.348
KP1_RS10955	sapB	putrescine export ABC transporter permease SapB	CDS	-3.40254	4.31611e-12	9.27362e-11	151.746	140.863	139.408	13.4478	13.7774
KP1_RS11485	nifJ	pyruvate:ferredoxin (flavodoxin) oxidoreductase	CDS	-2.92573	4.35477e-12	9.27362e-11	434.26	446.057	406.202	55.5424	57.3295
KP1_RS01125	rplL	50S ribosomal protein L7/L12	CDS	2.4716	4.36288e-12	9.27362e-11	515.505	433.1	489.04	2627.88	2687.89
KP1_RS22515		glutathione S-transferase family protein	CDS	-3.5724	4.36383e-12	9.27362e-11	125.555	118.172	118.163	9.6949	10.5779
KP1_RS02325	rpsF	30S ribosomal protein S6	CDS	2.42726	4.41094e-12	9.33262e-11	723.512	835.566	711.944	4139.35	4004.77
KP1_RS08490	dps	DNA starvation/stationary phase protection protein Dps	CDS	-2.97933	4.5716e-12	9.6303e-11	1555.54	1419.5	1291.48	172.507	188.182
KP1_RS22775	nusA	transcription termination factor NusA	CDS	2.23831	4.8161e-12	1.00905e-10	753.899	764.926	685.1	3523.5	3409.8
KP1_RS23450	rplN	50S ribosomal protein L14	CDS	2.08917	4.83188e-12	1.00905e-10	907.807	934.332	881.984	3865.45	3862.3
KP1_RS00510	ppc	phosphoenolpyruvate carboxylase	CDS	-2.70396	5.0132e-12	1.0424e-10	593.38	616.538	584.641	92.4456	91.1527
KP1_RS04925	rseP	sigma E protease regulator RseP	CDS	2.29448	5.03929e-12	1.04333e-10	490.712	460.568	448.444	2192.36	2385.77
KP1_RS17665	dld	D-lactate dehydrogenase	CDS	-2.59263	5.10454e-12	1.05232e-10	1027.64	1025.16	956.588	168.379	164.218
KP1_RS22725		LLM class flavin-dependent oxidoreductase	CDS	-4.81791	5.17881e-12	1.06309e-10	78.8292	86.8229	94.2836	3.50267	2.61182
KP1_RS05235	gpt	xanthine phosphoribosyltransferase	CDS	3.19273	5.26471e-12	1.07614e-10	36.681	35.8876	29.3967	293.724	329.09
KP1_RS08380		ABC transporter permease	CDS	-4.39779	5.47394e-12	1.11419e-10	77.5577	74.2832	77.2385	3.18993	4.04833
KP1_RS18260	ackA	acetate kinase	CDS	-2.90615	5.50627e-12	1.11606e-10	2644.53	2298.66	2136.9	308.485	321.189
KP1_RS24400	bcsA	UDP-forming cellulose synthase catalytic subunit	CDS	-3.16816	5.54693e-12	1.1196e-10	260.327	248.108	242.008	29.7102	25.9224
KP1_RS02800		NAD(P)-dependent alcohol dehydrogenase	CDS	-3.60584	5.79328e-12	1.16445e-10	296.881	377.865	365.524	28.0214	28.9259
KP1_RS07930	sdhA	succinate dehydrogenase flavoprotein subunit	CDS	-2.8928	5.83461e-12	1.16789e-10	2710.13	3197.52	3270.45	433.393	390.402
KP1_RS15995		SpoVR family protein	CDS	-3.10593	5.98478e-12	1.193e-10	861.209	733.278	870.538	90.5691	100.294
KP1_RS18545		thiamine pyrophosphate-binding protein	CDS	-3.1585	6.03612e-12	1.19828e-10	515.632	500.635	602.921	59.3578	61.5085
KP1_RS00640	ilvD	dihydroxy-acid dehydratase	CDS	-2.9667	6.18036e-12	1.22189e-10	327.014	339.768	303.766	42.4699	40.2874
KP1_RS00745	rffA	dTDP-4-amino-4,6-dideoxygalactose transaminase	CDS	-3.79962	6.32324e-12	1.24503e-10	281.814	310.508	265.394	23.2052	17.8257
KP1_RS08360	clsB	cardiolipin synthase ClsB	CDS	-3.65497	6.35361e-12	1.24593e-10	106.102	114.231	99.7183	8.56904	8.35784
KP1_RS06575		hypothetical protein	CDS	5.56379	6.42065e-12	1.25257e-10	1.84359	1.07484	2.22328	74.6195	84.5578
KP1_RS10350		DinI family protein	CDS	4.55832	6.46116e-12	1.25257e-10	5.34004	7.94185	5.02297	143.234	147.307
KP1_RS13750		nitrate reductase subunit alpha	CDS	-3.29561	6.48484e-12	1.25257e-10	307.37	311.106	265.147	28.3967	31.6031
KP1_RS04605		glucose/quinate/shikimate family membrane-bound PQQ-dependent dehydrogenase	CDS	-2.93214	6.49137e-12	1.25257e-10	596.75	667.772	572.866	82.0626	78.42
KP1_RS08930	rarA	replication-associated recombination protein RarA	CDS	-2.80205	6.65537e-12	1.2791e-10	286.837	295.102	297.755	42.2823	41.7892
KP1_RS08000	tolA	cell envelope integrity protein TolA	CDS	2.19968	6.78624e-12	1.29908e-10	362.932	390.345	379.934	1695.48	1775.06
KP1_RS08090	galM	galactose-1-epimerase	CDS	-5.32819	6.84027e-12	1.30425e-10	85.8857	114.828	100.953	2.06408	2.9383
KP1_RS20715	rlmM	23S rRNA (cytidine(2498)-2'-O)-methyltransferase RlmM	CDS	2.39757	6.90763e-12	1.31191e-10	118.498	113.515	112.893	594.954	616.782
KP1_RS23400	secY	preprotein translocase subunit SecY	CDS	1.84682	6.96595e-12	1.31367e-10	4687.92	4581.07	4707.18	17049.1	16466.4
KP1_RS16065		Slp family lipoprotein	CDS	3.00931	6.97136e-12	1.31367e-10	118.18	95.0634	119.975	840.954	946.851
KP1_RS14750		GMC family oxidoreductase	CDS	-3.52528	7.08202e-12	1.32932e-10	109.407	122.949	123.104	10.5706	9.99023
KP1_RS13960	patD	aminobutyraldehyde dehydrogenase	CDS	-3.40124	7.11501e-12	1.33034e-10	142.846	160.509	156.124	15.3867	13.5815
KP1_RS11145		globin	CDS	-5.7091	7.19689e-12	1.34046e-10	45.1996	42.2172	39.1133	0.813121	0.783547
KP1_RS08825	poxB	ubiquinone-dependent pyruvate dehydrogenase	CDS	-3.00992	7.29306e-12	1.35307e-10	746.017	805.769	711.121	101.265	85.9943
KP1_RS14175	rsxA	electron transport complex subunit RsxA	CDS	2.90782	7.32072e-12	1.35307e-10	26.0009	22.5716	25.2795	187.831	181.522
KP1_RS01745		carbohydrate kinase family protein	CDS	-3.3826	7.50954e-12	1.37746e-10	125.3	130.234	141.796	12.3219	13.0591
KP1_RS22145	bacA	undecaprenyl-diphosphate phosphatase	CDS	2.36521	7.53319e-12	1.37746e-10	119.515	115.008	114.458	594.141	604.703
KP1_RS13585		NAD-dependent malic enzyme	CDS	-2.74911	7.53834e-12	1.37746e-10	603.361	569.723	549.315	82.0626	88.7367
KP1_RS15105	sufB	Fe-S cluster assembly protein SufB	CDS	-3.17646	7.60773e-12	1.38489e-10	369.099	373.327	314.471	37.6537	40.2874
KP1_RS15165		ABC transporter substrate-binding protein	CDS	3.11991	7.68024e-12	1.3887e-10	13.0322	13.6743	13.5044	111.648	121.515
KP1_RS24375	bcsG	cellulose biosynthesis protein BcsG	CDS	-3.98521	7.68623e-12	1.3887e-10	225.426	229.358	195.072	15.6369	11.6879
KP1_RS23855	malT	HTH-type transcriptional regulator MalT	CDS	-2.70729	7.79981e-12	1.40358e-10	1333.42	1565.8	1400.17	227.236	211.623
KP1_RS23690	trpS	tryptophan--tRNA ligase	CDS	-3.63778	7.83954e-12	1.40358e-10	624.403	475.854	491.016	43.0328	42.181
KP1_RS08815		SDR family oxidoreductase	CDS	-3.43828	7.85996e-12	1.40358e-10	240.938	258.618	209.565	20.8284	22.7882
KP1_RS09490	wrbA	NAD(P)H:quinone oxidoreductase	CDS	-2.39671	7.88494e-12	1.40358e-10	3829.83	3506.36	3366.21	693.905	660.987
KP1_RS19770		SDR family NAD(P)-dependent oxidoreductase	CDS	-4.41002	7.97323e-12	1.41094e-10	93.8322	110.111	109.847	5.6293	4.17892
KP1_RS23440	rplE	50S ribosomal protein L5	CDS	1.99266	7.9848e-12	1.41094e-10	1598.64	1608.43	1493.72	6324.08	6148.1
KP1_RS06240	acrB	multidrug efflux RND transporter permease subunit AcrB	CDS	-2.70341	8.25338e-12	1.45308e-10	2424.82	2502.88	2067.98	354.896	361.15
KP1_RS02105	frdB	fumarate reductase iron-sulfur protein	CDS	-3.24373	8.34104e-12	1.45869e-10	1161.78	969.981	912.451	101.953	112.308
KP1_RS17225		glycosyltransferase family 4 protein	CDS	2.80388	8.34573e-12	1.45869e-10	42.1482	35.1113	38.7016	269.893	269.932
KP1_RS25650	glmS	glutamine--fructose-6-phosphate transaminase (isomerizing)	CDS	-2.6219	8.69756e-12	1.51469e-10	1522.36	1504.77	1324.17	243.436	227.816
KP1_RS10890	osmB	osmotically-inducible lipoprotein OsmB	CDS	2.93509	8.7322e-12	1.51526e-10	264.014	213.893	242.091	1655.2	2015.68
KP1_RS16860		hypothetical protein	CDS	4.71905	8.92583e-12	1.54064e-10	2.28859	2.32881	3.45844	66.0504	73.9146
KP1_RS00005	mioC	FMN-binding protein MioC	CDS	2.51349	8.94237e-12	1.54064e-10	113.667	102.647	118.822	626.103	649.234
KP1_RS18125	menB	1,4-dihydroxy-2-naphthoyl-CoA synthase	CDS	-3.17809	9.08327e-12	1.55935e-10	207.244	219.744	186.591	22.0794	23.1146
KP1_RS24425	dppD	dipeptide ABC transporter ATP-binding protein	CDS	-3.53996	9.21894e-12	1.57703e-10	90.0178	100.02	95.5188	8.31885	8.03136
KP1_RS23405	rplO	50S ribosomal protein L15	CDS	1.92663	9.61272e-12	1.63858e-10	3901.09	3798.29	3696.58	15134.6	13747.9
KP1_RS18095		YfaZ family outer membrane protein	CDS	2.63784	9.73967e-12	1.65437e-10	37.2531	40.187	41.7483	252.005	242.377
KP1_RS01610		YjcB family protein	CDS	3.56577	9.84063e-12	1.66566e-10	9.85365	12.1218	9.05782	118.778	127.457
KP1_RS24725		rhodanese-like domain-containing protein	CDS	2.83543	1.00112e-11	1.68861e-10	135.599	110.171	141.384	941.844	899.447
KP1_RS20050	recX	recombination regulator RecX	CDS	2.7176	1.03425e-11	1.7384e-10	28.2895	26.0349	27.8322	184.516	175.71
KP1_RS14370	mdtK	MdtK family multidrug efflux MATE transporter	CDS	2.74248	1.04492e-11	1.75024e-10	113.158	137.4	141.302	899.624	848.19
KP1_RS02335	rpsR	30S ribosomal protein S18	CDS	2.3398	1.05218e-11	1.75631e-10	146.406	149.581	143.278	705.288	777.409
KP1_RS07990	tolQ	Tol-Pal system protein TolQ	CDS	2.54111	1.06654e-11	1.77413e-10	200.697	166.062	187.744	1037.1	1114.33
KP1_RS01840	proP	glycine betaine/L-proline transporter ProP	CDS	-2.51975	1.09191e-11	1.8101e-10	720.461	696.315	664.185	119.153	122.756
KP1_RS25540	rpmH	50S ribosomal protein L34	CDS	2.98627	1.10017e-11	1.81753e-10	48.8232	48.0094	54.5939	353.457	445.969
KP1_RS08775	artM	arginine ABC transporter permease ArtM	CDS	-3.59574	1.10936e-11	1.82646e-10	128.097	121.457	108.282	10.508	9.20668
KP1_RS15225	ppsA	phosphoenolpyruvate synthase	CDS	-2.86305	1.11765e-11	1.83386e-10	8577.63	9311.01	7236.21	1177.71	1124.52
KP1_RS17220		glycosyltransferase family 2 protein	CDS	3.17656	1.15417e-11	1.87842e-10	20.1523	17.2571	21.9034	167.378	189.423
KP1_RS22870	rpmA	50S ribosomal protein L27	CDS	3.40892	1.15433e-11	1.87842e-10	84.4871	96.3173	75.6739	793.481	1024.49
KP1_RS10760	trpB	tryptophan synthase subunit beta	CDS	-3.03403	1.16012e-11	1.87842e-10	204.447	230.493	227.186	28.3341	25.5306
KP1_RS24055	rpoH	RNA polymerase sigma factor RpoH	CDS	2.00222	1.16039e-11	1.87842e-10	890.897	815.861	835.789	3384.96	3405.69
KP1_RS16280		tellurite resistance TerB family protein	CDS	2.66753	1.17308e-11	1.88995e-10	34.011	37.1416	39.278	237.056	230.428
KP1_RS07015		cation-transporting P-type ATPase	CDS	3.40263	1.17534e-11	1.88995e-10	20.0887	27.5875	20.6683	241.247	241.855
KP1_RS04440	secA	preprotein translocase subunit SecA	CDS	-3.10692	1.18724e-11	1.90274e-10	871.635	830.789	683.618	92.5081	92.1321
KP1_RS23495	rplD	50S ribosomal protein L4	CDS	3.06967	1.2158e-11	1.9409e-10	1618.92	1822.57	1374.48	14170.3	12787.9
KP1_RS20820		precorrin-3B C(17)-methyltransferase	CDS	-5.92385	1.2191e-11	1.9409e-10	89.6364	109.813	104	2.18917	1.11003
KP1_RS24100	tusA	sulfurtransferase TusA	CDS	3.55319	1.22392e-11	1.94217e-10	10.6165	7.94185	10.1283	113.774	110.284
KP1_RS18460		YfcZ/YiiS family protein	CDS	4.24604	1.2644e-11	1.99982e-10	104.385	77.03	93.9542	1545.74	1936.73
KP1_RS13370	pqqE	pyrroloquinoline quinone biosynthesis protein PqqE	CDS	-5.1683	1.2854e-11	2.0264e-10	48.9504	49.6814	43.5599	1.12586	1.5018
KP1_RS22135		TIGR04211 family SH3 domain-containing protein	CDS	3.30856	1.30811e-11	2.05438e-10	48.4418	36.9027	40.4308	375.787	455.241
KP1_RS19575	bamE	outer membrane protein assembly factor BamE	CDS	3.83959	1.31574e-11	2.05438e-10	106.229	79.9559	108.529	1295.05	1515.58
KP1_RS21585	gcvH	glycine cleavage system protein GcvH	CDS	-2.7051	1.31592e-11	2.05438e-10	991.023	981.266	840.154	146.424	141.104
KP1_RS00065	mdtD	multidrug transporter subunit MdtD	CDS	-3.15816	1.32283e-11	2.0585e-10	187.474	166.779	189.555	21.579	19.001
KP1_RS00735	rfbA	glucose-1-phosphate thymidylyltransferase RfbA	CDS	-3.0794	1.35535e-11	2.10232e-10	211.758	211.026	192.19	22.3921	26.1182
KP1_RS20505	queD	6-carboxytetrahydropterin synthase QueD	CDS	3.26097	1.38649e-11	2.14161e-10	19.3894	19.5262	14.7395	173.57	170.748
KP1_RS11150		DUF3131 domain-containing protein	CDS	-3.6668	1.38956e-11	2.14161e-10	127.97	156.329	152.418	12.447	10.4473
KP1_RS01960		transcriptional regulator	CDS	-3.30435	1.39761e-11	2.14715e-10	259.501	220.103	264.982	23.2052	27.0324
KP1_RS23780	pckA	phosphoenolpyruvate carboxykinase (ATP)	CDS	-2.43218	1.41538e-11	2.16563e-10	1626.87	1454.79	1648.69	281.778	302.514
KP1_RS24765	rfaF	ADP-heptose--LPS heptosyltransferase RfaF	CDS	-3.45506	1.41861e-11	2.16563e-10	312.456	401.034	383.722	35.6522	31.0154
KP1_RS23435	rpsN	30S ribosomal protein S14	CDS	1.89761	1.42475e-11	2.16813e-10	1172.77	1116.99	1145.81	4354.2	4179.7
KP1_RS01110	rplK	50S ribosomal protein L11	CDS	2.14424	1.44474e-11	2.19165e-10	613.85	593.668	531.694	2607.3	2518.84
KP1_RS17550		IS5 family transposase	CDS	4.97012	1.46942e-11	2.22171e-10	2.16145	1.97053	3.21141	65.8002	85.276
KP1_RS25695	atpH	F0F1 ATP synthase subunit delta	CDS	-2.5382	1.47377e-11	2.22171e-10	991.722	906.804	855.717	158.746	157.362
KP1_RS21670	pgk	phosphoglycerate kinase	CDS	-2.78566	1.49092e-11	2.24056e-10	1185.43	1244.54	1008.22	161.874	170.552
KP1_RS17995	apbE	FAD:protein FMN transferase ApbE	CDS	2.41186	1.52113e-11	2.27886e-10	59.7576	64.2514	59.5346	317.242	334.183
KP1_RS12895	lysM	peptidoglycan-binding protein LysM	CDS	-2.50481	1.54899e-11	2.31341e-10	663.5	610.866	632.071	107.957	115.965
KP1_RS09090		amino acid aminotransferase	CDS	-2.50138	1.56715e-11	2.32781e-10	1098.65	1020.26	949.012	176.76	184.46
KP1_RS02005		co-chaperone GroES	CDS	-3.46214	1.57372e-11	2.32781e-10	197.772	156.269	183.297	15.3867	17.1074
KP1_RS18920	bamC	outer membrane protein assembly factor BamC	CDS	2.19306	1.57423e-11	2.32781e-10	522.243	603.521	606.791	2704.31	2577.15
KP1_RS08100	galT	galactose-1-phosphate uridylyltransferase	CDS	-3.14951	1.57793e-11	2.32781e-10	142.147	153.702	145.09	17.8887	15.2139
KP1_RS14085		VOC family protein	CDS	-3.16461	1.58392e-11	2.32952e-10	117.672	118.65	132.573	13.8856	13.5162
KP1_RS09230	ompA	porin OmpA	CDS	-1.96691	1.59199e-11	2.33427e-10	24261.1	21874.8	21998.7	5860.72	5758.48
KP1_RS23425	rplF	50S ribosomal protein L6	CDS	1.87526	1.61129e-11	2.35541e-10	1310.98	1238.09	1236.47	4659.56	4599.23
KP1_RS19345	rseB	sigma-E factor regulatory protein RseB	CDS	2.14459	1.62408e-11	2.36694e-10	371.705	343.888	392.615	1623.99	1642.38
KP1_RS00855	yigB	5-amino-6-(5-phospho-D-ribitylamino)uracil phosphatase YigB	CDS	-2.98993	1.63475e-11	2.37532e-10	140.367	127.607	136.444	17.1381	16.781
KP1_RS08670	kdeA	multidrug efflux MFS transporter KdeA	CDS	2.62354	1.65954e-11	2.40409e-10	26.6366	29.6774	28.4909	174.758	173.752
KP1_RS30015		hypothetical protein	CDS	4.87034	1.68941e-11	2.44003e-10	2.67002	1.73168	2.635	59.4204	76.9182
KP1_RS22860	cgtA	Obg family GTPase CgtA	CDS	2.18933	1.73048e-11	2.49189e-10	339.411	365.504	316.859	1592.78	1514.6
KP1_RS13765	narI	respiratory nitrate reductase subunit gamma	CDS	-4.24305	1.73825e-11	2.49561e-10	50.8575	51.1145	50.8061	2.8772	2.48123
KP1_RS15070	pykF	pyruvate kinase PykF	CDS	-2.64293	1.74341e-11	2.49561e-10	923.509	804.515	796.511	129.599	139.863
KP1_RS02640	pyrI	aspartate carbamoyltransferase regulatory subunit	CDS	-4.49751	1.75533e-11	2.5022e-10	74.5699	71.2378	57.97	3.12739	2.87301
KP1_RS22220	dnaG	DNA primase	CDS	2.12433	1.75839e-11	2.5022e-10	231.402	218.371	227.269	962.047	1005.88
KP1_RS00870	corA	magnesium/cobalt transporter CorA	CDS	2.32146	1.79768e-11	2.55059e-10	80.9906	73.9249	76.6621	386.42	385.309
KP1_RS20175		SymE family type I addiction module toxin	CDS	3.76683	1.80672e-11	2.55168e-10	8.20078	5.79218	7.57563	102.453	92.8503
KP1_RS15665	ychH	stress-induced protein YchH	CDS	1.96577	1.80903e-11	2.55168e-10	710.671	708.855	650.763	2696.5	2695.21
KP1_RS16285		YebG family protein	CDS	3.13074	1.81745e-11	2.55609e-10	16.4016	14.8686	19.0214	154.368	138.492
KP1_RS23695	gph	phosphoglycolate phosphatase	CDS	-2.64596	1.85743e-11	2.60453e-10	381.177	411.483	368.982	64.3616	59.3537
KP1_RS03990	tal	transaldolase	CDS	-2.69067	1.86269e-11	2.60453e-10	1149	971.653	957.493	154.618	163.239
KP1_RS08610	gsiB	glutathione ABC transporter substrate-binding protein GsiB	CDS	-3.27653	1.89311e-11	2.63941e-10	191.224	213.475	173.251	21.2037	18.5439
KP1_RS17655		ABC transporter substrate-binding protein	CDS	-3.1736	1.91295e-11	2.65939e-10	141.257	166.241	150.524	17.8887	15.9321
KP1_RS22695		YhbP family protein	CDS	2.31023	2.01448e-11	2.79248e-10	63.5719	59.8326	61.9225	306.359	306.432
KP1_RS02765		sugar phosphate isomerase/epimerase	CDS	-4.25036	2.04609e-11	2.82818e-10	73.8706	73.6263	60.9344	3.31503	3.98303
KP1_RS10490		NAD(P)H-quinone oxidoreductase	CDS	-3.08276	2.15823e-11	2.97298e-10	198.599	239.808	218.705	27.4585	24.2247
KP1_RS15410	oppC	oligopeptide ABC transporter permease OppC	CDS	-3.68804	2.16318e-11	2.97298e-10	144.817	161.226	120.14	11.0709	10.9697
KP1_RS17250	rfbA	O-antigen export ABC transporter permease RfbA	CDS	2.63052	2.20647e-11	3.02387e-10	66.1148	55.5332	61.3461	350.518	404.898
KP1_RS06300	htpG	molecular chaperone HtpG	CDS	-3.16534	2.21702e-11	3.02822e-10	197.327	175.915	158.1	19.8902	19.5887
KP1_RS14665	alsS	acetolactate synthase AlsS	CDS	-4.09986	2.2222e-11	3.02822e-10	57.5962	70.581	64.3928	3.87796	3.59126
KP1_RS05205	nqrF	NADH:ubiquinone reductase (Na(+)-transporting) subunit F	CDS	-3.05976	2.24953e-11	3.05663e-10	213.792	190.545	188.65	25.7071	21.6781
KP1_RS22895	ibaG	BolA family iron metabolism protein IbaG	CDS	2.69739	2.25786e-11	3.05663e-10	37.6982	31.4688	31.5377	219.605	216.194
KP1_RS00725	wecC	UDP-N-acetyl-D-mannosamine dehydrogenase	CDS	-2.56865	2.26205e-11	3.05663e-10	400.948	396.973	358.195	65.9253	63.9897
KP1_RS14790	cas7e	type I-E CRISPR-associated protein Cas7/Cse4/CasC	CDS	-3.0608	2.31204e-11	3.11544e-10	126.445	120.262	120.881	15.762	13.5815
KP1_RS03370		ABC transporter permease	CDS	-3.51265	2.33292e-11	3.13483e-10	87.0935	82.8222	78.3089	7.81847	6.66015
KP1_RS24530	ghrB	glyoxylate/hydroxypyruvate reductase GhrB	CDS	-2.83842	2.39281e-11	3.20637e-10	166.813	187.38	167.323	24.8315	23.7676
KP1_RS24805		glycosyltransferase	CDS	-3.81764	2.40151e-11	3.20911e-10	86.8392	107.543	94.6953	7.50573	6.13779
KP1_RS23445	rplX	50S ribosomal protein L24	CDS	1.97039	2.41874e-11	3.2232e-10	728.534	662.04	667.479	2601.67	2775.13
KP1_RS03505	yjiA	GTPase	CDS	-2.85064	2.44498e-11	3.24919e-10	974.43	793.409	783.419	115.588	120.209
KP1_RS02900		TIGR03756 family integrating conjugative element protein	CDS	4.03642	2.46231e-11	3.26324e-10	2.41573	2.62738	2.38797	40.1556	41.5933
KP1_RS19085	ispG	flavodoxin-dependent (E)-4-hydroxy-3-methylbut-2-enyl-diphosphate synthase	CDS	-2.49686	2.47941e-11	3.27689e-10	303.874	300.835	287.297	51.3517	53.9995
KP1_RS06650	cadB	cadaverine/lysine antiporter	CDS	-2.89809	2.50998e-11	3.30594e-10	14683.5	12800.2	11058.3	1699.05	1747.9
KP1_RS15415	oppB	oligopeptide ABC transporter permease OppB	CDS	-3.109	2.51509e-11	3.30594e-10	137.633	124.084	129.28	13.8856	16.3239
KP1_RS11900	abgT	p-aminobenzoyl-glutamate transporter	CDS	-4.4362	2.52522e-11	3.31023e-10	75.8413	79.6574	81.0263	4.44089	2.80771
KP1_RS19870	stpA	DNA-binding protein StpA	CDS	3.56355	2.53904e-11	3.31933e-10	6.54791	8.1807	6.34047	78.4349	88.5408
KP1_RS00760	wzyE	ECA oligosaccharide polymerase	CDS	-3.79167	2.55618e-11	3.33271e-10	77.4306	79.1797	65.2163	5.31656	5.35424
KP1_RS24315		pitrilysin family protein	CDS	2.45321	2.57422e-11	3.34718e-10	253.906	242.734	303.849	1406.64	1514.86
KP1_RS20720		DUF423 domain-containing protein	CDS	3.02889	2.58946e-11	3.35795e-10	25.1109	20.9593	26.7617	181.326	214.3
KP1_RS18030	nrdA	class 1a ribonucleoside-diphosphate reductase subunit alpha	CDS	-3.07947	2.62466e-11	3.39446e-10	515.823	495.261	400.767	57.5439	53.8036
KP1_RS02425	tamB	autotransporter assembly complex protein TamB	CDS	-2.46732	2.69648e-11	3.47803e-10	459.434	494.903	442.68	86.0031	82.403
KP1_RS11470	uspF	universal stress protein UspF	CDS	1.99652	2.70886e-11	3.48467e-10	269.291	268.829	260.042	1046.36	1077.12
KP1_RS22185	ureC	urease subunit alpha	CDS	-3.53536	2.72656e-11	3.49402e-10	133.12	153.463	124.01	13.0099	10.5779
KP1_RS16580	amyA	alpha-amylase	CDS	-3.09786	2.73061e-11	3.49402e-10	412.582	328.84	393.521	41.0939	47.274
KP1_RS23045	rpsI	30S ribosomal protein S9	CDS	2.15695	2.77254e-11	3.53829e-10	630.252	676.311	558.703	2844.11	2702.39
KP1_RS19530	rimM	ribosome maturation factor RimM	CDS	1.7942	2.82855e-11	3.60024e-10	1220.07	1190.56	1143.01	4120.9	4095.93
KP1_RS15365		YciI family protein	CDS	2.47426	2.90094e-11	3.68267e-10	38.3974	37.9776	41.0072	204.781	229.906
KP1_RS05635	iraP	anti-adapter protein IraP	CDS	2.8732	2.93983e-11	3.72224e-10	23.3945	18.4514	21.6564	151.491	158.538
KP1_RS22845	yhbY	ribosome assembly RNA-binding protein YhbY	CDS	2.53437	3.00871e-11	3.79948e-10	58.2319	53.3239	50.6414	289.721	337.121
KP1_RS00755		TDP-N-acetylfucosamine:lipid II N-acetylfucosaminyltransferase	CDS	-3.30694	3.01859e-11	3.802e-10	72.8534	77.3285	79.7088	7.50573	7.96606
KP1_RS17025		sensor domain-containing diguanylate cyclase	CDS	-3.07956	3.05081e-11	3.83257e-10	128.225	120.68	143.772	14.9489	15.9974
KP1_RS16320	pyk	pyruvate kinase	CDS	-2.37064	3.1298e-11	3.9216e-10	2034.05	1769.24	1699.16	347.64	361.672
KP1_RS08995	aroA	3-phosphoshikimate 1-carboxyvinyltransferase	CDS	-4.00906	3.18619e-11	3.97285e-10	240.365	308.836	231.88	17.9512	14.365
KP1_RS09085		MBL fold metallo-hydrolase	CDS	1.89563	3.18718e-11	3.97285e-10	523.197	547.749	503.12	1969.88	1934.97
KP1_RS07985	ybgC	tol-pal system-associated acyl-CoA thioesterase	CDS	2.67647	3.21287e-11	3.99456e-10	77.0492	62.6988	75.4269	422.385	494.288
KP1_RS16140	mntP	manganese efflux pump MntP	CDS	3.25244	3.25221e-11	4.03308e-10	8.8365	10.3901	8.31672	92.0703	83.6437
KP1_RS24240	prlC	oligopeptidase A	CDS	-2.2739	3.29051e-11	4.07011e-10	821.031	832.342	776.502	174.508	160.431
KP1_RS14075		NAD(P)-dependent alcohol dehydrogenase	CDS	-2.83374	3.56218e-11	4.39487e-10	215.636	220.58	186.673	27.9588	30.2972
KP1_RS04395	ftsW	cell division protein FtsW	CDS	-2.49187	3.58032e-11	4.40598e-10	244.37	255.154	233.445	44.1587	42.7033
KP1_RS14335		MFS transporter	CDS	2.24498	3.77188e-11	4.62991e-10	95.7393	105.991	108.117	508.513	470.52
KP1_RS30105		hypothetical protein	CDS	5.68837	3.79292e-11	4.63845e-10	0.508575	0.895697	0.411719	30.9611	34.2149
KP1_RS05280		YjhX family toxin	CDS	2.4381	3.79807e-11	4.63845e-10	98.2186	96.0785	116.928	542.351	581.327
KP1_RS07570	ybeD	DUF493 family protein YbeD	CDS	2.4595	3.82985e-11	4.66545e-10	92.1157	94.5857	85.7199	449.468	549.92
KP1_RS22970	rapZ	RNase adapter RapZ	CDS	-2.99172	3.89242e-11	4.72974e-10	405.335	373.566	364.865	54.1663	41.6586
KP1_RS14670		(S)-acetoin forming diacetyl reductase	CDS	-4.42583	3.90574e-11	4.73399e-10	60.2662	80.0156	62.0872	2.93974	3.33008
KP1_RS05375		Arm DNA-binding domain-containing protein	CDS	4.06822	3.99278e-11	4.82736e-10	5.2129	4.23963	6.99922	84.6896	97.2904
KP1_RS19525	trmD	tRNA (guanosine(37)-N1)-methyltransferase TrmD	CDS	1.74419	4.01938e-11	4.84738e-10	1244.36	1200.65	1163.02	4019.94	4038.34
KP1_RS23120	mdh	malate dehydrogenase	CDS	-2.25225	4.04617e-11	4.86751e-10	943.662	907.521	1028.06	196.337	206.53
KP1_RS20830		cobalt-precorrin-4 methyltransferase	CDS	-5.63882	4.0795e-11	4.8954e-10	41.0675	54.2196	39.525	0.813121	0.979434
KP1_RS21515	fldB	flavodoxin FldB	CDS	2.93246	4.09895e-11	4.90653e-10	24.348	22.0342	18.1156	159.872	169.377
KP1_RS10740		MFS transporter	CDS	-4.10827	4.25121e-11	5.07052e-10	84.9321	94.2274	70.3216	5.31656	4.30951
KP1_RS23525	tuf	elongation factor Tu	CDS	-2.19877	4.25696e-11	5.07052e-10	5862.73	4951	5300.39	1111.16	1228.86
KP1_RS08015	cpoB	cell division protein CpoB	CDS	-2.12719	4.37078e-11	5.19326e-10	748.496	742.235	775.267	171.568	174.209
KP1_RS10275	lpxP	kdo(2)-lipid IV(A) palmitoleoyltransferase	CDS	2.29807	4.39421e-11	5.20827e-10	260.581	226.373	282.521	1218.99	1303.17
KP1_RS23415	rpsE	30S ribosomal protein S5	CDS	1.84207	4.41456e-11	5.21957e-10	1705.25	1636.02	1525.5	6070.45	5562.27
KP1_RS24395	bcsB	cellulose biosynthesis cyclic di-GMP-binding regulatory protein BcsB	CDS	-3.03138	4.52698e-11	5.33112e-10	223.773	290.206	250.654	29.9604	32.3866
KP1_RS22500		phage holin family protein	CDS	-2.36478	4.53101e-11	5.33112e-10	719.316	694.703	623.178	134.915	128.763
KP1_RS05260	gabT	4-aminobutyrate--2-oxoglutarate transaminase	CDS	-4.89568	4.84574e-11	5.68755e-10	87.0935	113.933	87.1197	3.87796	2.54653
KP1_RS00205	fdhE	formate dehydrogenase accessory protein FdhE	CDS	-2.57703	4.88391e-11	5.71844e-10	475.009	512.936	419.624	77.8719	79.3994
KP1_RS02760		Gfo/Idh/MocA family oxidoreductase	CDS	-3.50777	4.9175e-11	5.74383e-10	93.1329	102.826	87.1197	9.31961	7.24781
KP1_RS23215	msrQ	protein-methionine-sulfoxide reductase heme-binding subunit MsrQ	CDS	2.8485	4.99038e-11	5.80479e-10	125.3	90.346	111.329	763.02	806.662
KP1_RS08390	hlyD	secretion protein HlyD	CDS	-3.83607	4.99376e-11	5.80479e-10	70.1198	85.151	65.2986	5.06637	5.22365
KP1_RS16720		TetR/AcrR family transcriptional regulator	CDS	2.50637	5.01579e-11	5.81639e-10	21.8687	22.5716	21.327	128.723	120.601
KP1_RS03070		DNA topoisomerase III	CDS	3.74582	5.12639e-11	5.93038e-10	9.7265	10.0915	11.3634	112.899	165.459
KP1_RS19495	dgcN	diguanylate cyclase DgcN	CDS	2.76619	5.42844e-11	6.26452e-10	33.566	39.2913	29.3967	222.295	242.508
KP1_RS17230		glycosyltransferase	CDS	2.65666	5.44119e-11	6.26452e-10	76.9856	62.8182	84.4847	456.724	485.212
KP1_RS16705		alpha/beta hydrolase	CDS	2.2959	5.45934e-11	6.27044e-10	46.7889	50.0396	44.3833	223.608	239.047
KP1_RS10655		metal-dependent hydrolase	CDS	3.15142	5.6565e-11	6.48146e-10	7.05648	6.50873	7.3286	63.2358	60.3984
KP1_RS23985		type II toxin-antitoxin system death-on-curing family toxin	CDS	3.68338	5.6702e-11	6.48176e-10	4.51361	6.62816	5.35235	67.7392	74.1105
KP1_RS15965	emtA	membrane-bound lytic murein transglycosylase EmtA	CDS	2.32135	5.7454e-11	6.55221e-10	36.9989	33.6185	34.255	176.447	173.099
KP1_RS14180	rsxB	electron transport complex subunit RsxB	CDS	2.63824	5.78243e-11	6.57888e-10	16.9737	17.9139	15.8923	107.77	103.363
KP1_RS10080	purB	adenylosuccinate lyase	CDS	-2.76043	5.7971e-11	6.58005e-10	867.693	870.499	683.124	122.531	115.704
KP1_RS11000	pspB	envelope stress response membrane protein PspB	CDS	2.98091	5.96699e-11	6.75699e-10	20.4066	15.5851	21.327	150.052	150.898
KP1_RS19005	ppx	exopolyphosphatase	CDS	-2.56768	6.13881e-11	6.92577e-10	644.492	731.307	584.805	107.332	113.157
KP1_RS23430	rpsH	30S ribosomal protein S8	CDS	1.75892	6.14524e-11	6.92577e-10	1012.83	930.331	949.012	3171.86	3353.84
KP1_RS12165		DUF1283 family protein	CDS	2.04926	6.16802e-11	6.92577e-10	853.707	827.684	836.942	3104.62	3844.28
KP1_RS22875	rplU	50S ribosomal protein L21	CDS	3.38589	6.17347e-11	6.92577e-10	168.656	132.802	169.546	1440.1	1841.01
KP1_RS21680	tkt	transketolase	CDS	-2.05397	6.21793e-11	6.94556e-10	2725.9	2791.41	2438.12	660.442	616.782
KP1_RS02340	rplI	50S ribosomal protein L9	CDS	1.96335	6.2199e-11	6.94556e-10	452.696	494.007	425.882	1843.78	1725.11
KP1_RS13490		ABC transporter substrate-binding protein	CDS	-3.16818	6.39378e-11	7.12323e-10	64.7798	70.5212	70.898	7.44318	7.83547
KP1_RS15670	pth	aminoacyl-tRNA hydrolase	CDS	2.29776	6.42132e-11	7.13743e-10	32.8667	31.7077	30.7966	156.745	156.056
KP1_RS00800	hemY	protoheme IX biogenesis protein HemY	CDS	-3.46719	6.50799e-11	7.21713e-10	231.656	317.674	312.577	26.2075	25.7265
KP1_RS10900		DNA-binding transcriptional regulator YciT	CDS	2.08589	6.59002e-11	7.29135e-10	96.6293	87.9575	96.9186	397.178	399.413
KP1_RS23700	rpe	ribulose-phosphate 3-epimerase	CDS	-2.23862	6.65583e-11	7.3473e-10	325.997	324.183	308.13	66.6133	68.7563
KP1_RS20250	flhA	formate hydrogenlyase transcriptional activator FlhA	CDS	-2.23612	6.68636e-11	7.36415e-10	836.988	856.346	771.314	184.203	164.545
KP1_RS19075		YfgM family protein	CDS	1.95775	6.79486e-11	7.45511e-10	204.574	193.59	189.72	740.065	782.568
KP1_RS20885	pduC	propanediol dehydratase large subunit PduC	CDS	-3.92368	6.79985e-11	7.45511e-10	43.3561	46.9943	40.7602	3.00229	2.74242
KP1_RS11160		DUF3131 domain-containing protein	CDS	-3.4389	7.06171e-11	7.72465e-10	86.9028	92.9734	77.5678	8.81923	6.98663
KP1_RS00635	ilvE	branched-chain-amino-acid transaminase	CDS	-2.35502	7.101e-11	7.75005e-10	237.632	219.326	221.422	45.1595	43.2257
KP1_RS21865		GNAT family N-acetyltransferase	CDS	2.35156	7.1811e-11	7.81978e-10	30.451	29.6774	32.7728	163.562	152.335
KP1_RS18200	nuoE	NADH-quinone oxidoreductase subunit NuoE	CDS	-4.64487	7.24097e-11	7.86722e-10	102.732	108.618	94.5307	2.93974	5.22365
KP1_RS15475		YchJ family protein	CDS	2.57544	7.26547e-11	7.87609e-10	20.0887	19.1082	22.6445	120.842	124.519
KP1_RS22215	rpsU	30S ribosomal protein S21	CDS	2.56686	7.41393e-11	8.01902e-10	57.914	46.0986	51.0531	281.652	330.918
KP1_RS00750	wzxE	lipid III flippase WzxE	CDS	-3.03899	7.43707e-11	8.02604e-10	188.554	211.026	178.933	26.3951	20.5028
KP1_RS22075	tolC	outer membrane channel protein TolC	CDS	-1.97497	7.4642e-11	8.02816e-10	1442.19	1303.24	1354.8	343.512	351.813
KP1_RS04575	speD	adenosylmethionine decarboxylase	CDS	-3.74121	7.47232e-11	8.02816e-10	52.1925	44.9043	46.7713	3.50267	3.65655
KP1_RS08255		amino acid permease	CDS	-4.59152	7.49981e-11	8.03979e-10	85.0592	84.0164	117.999	4.37834	3.52596
KP1_RS07915	gltA	citrate synthase	CDS	-2.10152	7.56284e-11	8.08938e-10	1785.61	1581.2	1862.95	408.374	403.984
KP1_RS24525		MFS transporter	CDS	-2.65604	8.01653e-11	8.5557e-10	149.839	144.804	133.809	24.0809	21.2211
KP1_RS09415		BCCT family transporter	CDS	-4.17684	8.04558e-11	8.56774e-10	126.89	99.303	149.042	6.75516	7.05192
KP1_RS18780	eutC	ethanolamine ammonia-lyase subunit EutC	CDS	-4.56344	8.34011e-11	8.86182e-10	78.9563	93.3914	81.2733	4.50344	2.61182
KP1_RS09920	mfd	transcription-repair coupling factor	CDS	-2.5046	8.3744e-11	8.8787e-10	220.213	255.453	244.149	40.1556	44.401
KP1_RS24500		OmpA family lipoprotein	CDS	3.16052	8.42058e-11	8.90809e-10	16.8466	24.781	20.5859	175.884	195.43
KP1_RS09885		glycine zipper 2TM domain-containing protein	CDS	2.18978	8.59625e-11	9.07402e-10	75.9049	87.5992	88.5196	394.801	371.597
KP1_RS01485		quinone oxidoreductase	CDS	-2.90084	8.67215e-11	9.13416e-10	143.1	165.405	142.537	18.2014	22.0699
KP1_RS16700	pmrD	signal transduction protein PmrD	CDS	2.54182	8.7686e-11	9.21563e-10	43.6739	38.0373	47.183	229.488	270.389
KP1_RS24300		AsmA family protein	CDS	-2.82672	8.98567e-11	9.42324e-10	135.853	147.253	124.339	20.5782	17.6951
KP1_RS18850	maeB	NADP-dependent oxaloacetate-decarboxylating malate dehydrogenase	CDS	-1.94414	9.14133e-11	9.56568e-10	1173.09	1185.13	1277.15	310.424	319.361
KP1_RS24120		AI-2E family transporter	CDS	-3.65507	9.21027e-11	9.61696e-10	49.2047	54.3987	54.6763	4.62853	3.72185
KP1_RS18080	rhmD	L-rhamnonate dehydratase	CDS	-4.11926	9.5336e-11	9.93306e-10	52.8918	56.6081	45.4538	3.37758	2.54653
KP1_RS23350	rsmB	16S rRNA (cytosine(967)-C(5))-methyltransferase RsmB	CDS	-2.30991	9.78533e-11	1.01734e-09	378.889	369.326	344.362	78.0596	68.8216
KP1_RS00300		MFS transporter	CDS	-3.32204	1.00108e-10	1.03854e-09	63.8262	54.4584	58.2994	5.87949	5.8766
KP1_RS17645		ABC transporter ATP-binding protein	CDS	-4.37584	1.00799e-10	1.04347e-09	77.1127	109.872	77.8972	4.31579	4.17892
KP1_RS15360	tonB	TonB system transport protein TonB	CDS	3.12423	1.01813e-10	1.05171e-09	10.3622	14.7492	11.3634	107.457	105.257
KP1_RS15305	pheT	phenylalanine--tRNA ligase subunit beta	CDS	-2.12544	1.02657e-10	1.05653e-09	790.326	887.517	784.654	193.147	183.089
KP1_RS00400	rraA	ribonuclease E activity regulator RraA	CDS	2.11292	1.02719e-10	1.05653e-09	135.917	130.234	128.703	519.834	619.002
KP1_RS04965	dnaE	DNA polymerase III subunit alpha	CDS	-2.11374	1.03278e-10	1.06003e-09	691.154	692.195	625.566	158.996	150.441
KP1_RS07800	ybfE	LexA regulated protein	CDS	2.99008	1.04294e-10	1.06819e-09	10.1079	10.8678	13.5044	91.7575	90.1732
KP1_RS22240		hypothetical protein	CDS	3.96272	1.05023e-10	1.07337e-09	4.19575	3.70222	2.47031	56.6057	52.8241
KP1_RS09845	ptsG	PTS glucose transporter subunit IIBC	CDS	-1.97143	1.06448e-10	1.08564e-09	1062.92	1001.21	961.611	262.138	252.237
KP1_RS11135		glycoside hydrolase family 2 TIM barrel-domain containing protein	CDS	-4.50484	1.06674e-10	1.08564e-09	230.766	260.17	227.763	8.13121	12.9938
KP1_RS24940	gmk	guanylate kinase	CDS	1.76251	1.08341e-10	1.09998e-09	335.342	336.305	320.153	1105.84	1137.71
KP1_RS23615		phosphoribulokinase	CDS	-2.73837	1.08539e-10	1.09998e-09	212.012	203.622	258.065	33.9634	33.3008
KP1_RS08725		YbjN domain-containing protein	CDS	2.09723	1.09367e-10	1.10605e-09	58.7405	65.9233	62.3342	260.073	273.458
KP1_RS03895	ettA	energy-dependent translational throttle protein EttA	CDS	-2.30566	1.10211e-10	1.11084e-09	892.804	927.047	757.892	175.822	171.793
KP1_RS09055	cmoM	tRNA uridine 5-oxyacetic acid(34) methyltransferase CmoM	CDS	2.00237	1.10301e-10	1.11084e-09	87.3478	80.3142	86.7903	345.451	334.118
KP1_RS24720	grxC	glutaredoxin 3	CDS	1.88621	1.13752e-10	1.14321e-09	122.694	124.203	126.398	465.543	454.392
KP1_RS18120	menC	o-succinylbenzoate synthase	CDS	-3.13815	1.14196e-10	1.14529e-09	88.8735	108.081	88.8489	11.5713	10.0555
KP1_RS14510		anti-virulence regulator CigR family protein	CDS	2.10651	1.17587e-10	1.17685e-09	509.402	403.422	472.653	1902.64	2074.83
KP1_RS15215		FAD-binding and (Fe-S)-binding domain-containing protein	CDS	-2.27241	1.19398e-10	1.19149e-09	449.454	500.755	429.011	98.5752	91.7403
KP1_RS09140	pepN	aminopeptidase N	CDS	-1.8552	1.19544e-10	1.19149e-09	1157.33	1158.2	1096.08	315.804	312.831
KP1_RS22920	mlaF	phospholipid ABC transporter ATP-binding protein MlaF	CDS	1.9195	1.21646e-10	1.20857e-09	149.33	151.552	142.866	583.946	535.359
KP1_RS05870		aldo/keto reductase	CDS	-2.22185	1.21759e-10	1.20857e-09	220.912	224.402	240.032	49.6629	48.2534
KP1_RS16750		tyrosine-type recombinase/integrase	CDS	3.64139	1.2312e-10	1.21957e-09	23.458	15.7046	19.7625	220.481	269.475
KP1_RS15515	narH	nitrate reductase subunit beta	CDS	-2.4086	1.24028e-10	1.22535e-09	266.303	250.318	230.727	44.1587	49.6899
KP1_RS15595		gamma-glutamylcyclotransferase	CDS	1.83004	1.24426e-10	1.22535e-09	187.537	196.516	197.378	699.534	678.617
KP1_RS19320	rnc	ribonuclease III	CDS	2.04715	1.24811e-10	1.22535e-09	110.361	110.529	96.1775	433.331	440.745
KP1_RS01480	pspG	envelope stress response protein PspG	CDS	3.21088	1.24927e-10	1.22535e-09	4.70432	4.65763	4.44656	42.7201	42.7686
KP1_RS27935	mgrB	PhoP/PhoQ regulator MgrB	CDS	3.00992	1.24974e-10	1.22535e-09	25.1109	17.9737	23.468	163.938	193.014
KP1_RS23935		oxidoreductase	CDS	-2.90888	1.26887e-10	1.24159e-09	101.842	93.8094	85.5552	13.2601	11.6879
KP1_RS13435		IS5 family transposase	CDS	3.15892	1.28624e-10	1.25604e-09	6.99291	5.55332	6.83453	57.6065	57.5907
KP1_RS23195	mreB	rod shape-determining protein MreB	CDS	1.69088	1.33943e-10	1.30534e-09	442.079	424.083	418.471	1367.92	1397.2
KP1_RS13080		hypothetical protein	CDS	-2.32697	1.35824e-10	1.321e-09	176.285	193.172	172.675	35.402	36.6308
KP1_RS11530		aldehyde dehydrogenase family protein	CDS	-2.86133	1.3982e-10	1.35713e-09	164.143	186.126	163.288	26.5828	20.5028
KP1_RS23365	zntR	Zn(2+)-responsive transcriptional regulator	CDS	2.52245	1.40602e-10	1.36198e-09	50.0311	41.3215	54.2645	260.011	297.095
KP1_RS25110		NAD(P)-dependent alcohol dehydrogenase	CDS	-2.48794	1.43628e-10	1.3885e-09	111.251	118.053	125.08	21.3913	20.6987
KP1_RS07035		YbdK family carboxylate-amine ligase	CDS	-4.74492	1.45862e-10	1.40728e-09	66.0512	73.5069	75.0152	1.81388	3.52596
KP1_RS02615	treC	alpha,alpha-phosphotrehalase	CDS	-2.73736	1.47303e-10	1.41835e-09	95.485	89.8683	91.8957	12.6972	15.018
KP1_RS09175	zapC	cell division protein ZapC	CDS	2.58846	1.49431e-10	1.43597e-09	131.34	109.275	153.324	788.602	789.685
KP1_RS24070	ftsY	signal recognition particle-docking protein FtsY	CDS	1.80608	1.49946e-10	1.43805e-09	282.069	266.858	255.348	920.077	955.144
KP1_RS09310		ABC transporter substrate-binding protein	CDS	-2.37915	1.50713e-10	1.44254e-09	143.228	130.175	140.89	27.1457	25.9224
KP1_RS06995		MBL fold metallo-hydrolase	CDS	2.44925	1.51738e-10	1.44948e-09	23.6488	26.3932	29.4791	149.802	139.341
KP1_RS22915	mlaE	lipid asymmetry maintenance ABC transporter permease subunit MlaE	CDS	1.86841	1.5304e-10	1.45902e-09	111.124	109.335	107.788	408.249	390.859
KP1_RS01875	cbpM	chaperone modulator CbpM	CDS	-3.61177	1.53897e-10	1.4643e-09	55.8161	65.8636	75.6739	5.19146	5.55013
KP1_RS08780	artQ	arginine ABC transporter permease ArtQ	CDS	-2.71815	1.55529e-10	1.47691e-09	106.547	125.517	104.824	16.7628	17.3686
KP1_RS23200	csrD	RNase E specificity factor CsrD	CDS	1.8072	1.57113e-10	1.48902e-09	150.284	148.626	149.619	517.207	529.286
KP1_RS14580		ABC transporter substrate-binding protein	CDS	3.43003	1.57808e-10	1.49268e-09	3.11502	3.22451	3.54078	35.6522	35.2596
KP1_RS06305	adk	adenylate kinase	CDS	1.91226	1.6021e-10	1.51114e-09	150.538	140.207	145.419	518.333	576.168
KP1_RS23410	rpmD	50S ribosomal protein L30	CDS	1.82893	1.60386e-10	1.51114e-09	140.176	147.133	139.984	509.201	502.972
KP1_RS07585	mrdB	peptidoglycan glycosyltransferase MrdB	CDS	-2.82383	1.60828e-10	1.51235e-09	118.434	109.096	101.777	17.013	13.9733
KP1_RS18395		MFS transporter	CDS	2.19005	1.65871e-10	1.55674e-09	35.346	39.4107	39.0309	181.326	164.806
KP1_RS22085		glutathionylspermidine synthase family protein	CDS	-1.97554	1.67243e-10	1.56657e-09	480.922	451.193	473.888	119.028	119.295
KP1_RS08375		ABC transporter permease	CDS	-3.52417	1.69494e-10	1.58457e-09	110.17	93.9288	95.7658	7.00535	10.382
KP1_RS14780	cas1e	type I-E CRISPR-associated endonuclease Cas1e	CDS	-2.65198	1.74167e-10	1.62389e-09	86.3307	90.6446	80.7792	14.0107	13.3203
KP1_RS07970	cydB	cytochrome d ubiquinol oxidase subunit II	CDS	-1.81306	1.74373e-10	1.62389e-09	4133.96	4571.94	3929.36	1207.3	1189.95
KP1_RS24270		alpha,alpha-trehalase	CDS	-2.54979	1.76613e-10	1.64158e-09	149.267	150.179	132.079	26.3951	22.7229
KP1_RS16355	ruvA	Holliday junction branch migration protein RuvA	CDS	2.34291	1.78527e-10	1.65312e-09	45.3268	56.7275	52.8647	279.338	244.663
KP1_RS08085	gpmA	2,3-diphosphoglycerate-dependent phosphoglycerate mutase	CDS	-2.0213	1.7854e-10	1.65312e-09	540.87	498.127	501.638	122.093	130.918
KP1_RS01115	rplA	50S ribosomal protein L1	CDS	1.77654	1.81947e-10	1.68144e-09	1723.37	1816.65	1505.24	5906.63	5617.51
KP1_RS15390		HI1450 family dsDNA-mimic protein	CDS	2.68922	1.8356e-10	1.6931e-09	32.8667	23.4076	27.0911	173.195	185.309
KP1_RS18670	ptsI	phosphoenolpyruvate-protein phosphotransferase PtsI	CDS	-1.924	1.87157e-10	1.72299e-09	2974.66	2579.43	2529.93	694.468	725.761
KP1_RS00765	rffM	lipopolysaccharide N-acetylmannosaminouronosyltransferase	CDS	-3.03411	1.89198e-10	1.73846e-09	62.3005	64.7888	65.9574	8.63159	7.05192
KP1_RS22965	ptsN	PTS IIA-like nitrogen regulatory protein PtsN	CDS	-2.16566	1.90982e-10	1.75151e-09	371.387	329.617	322.376	76.1206	75.9388
KP1_RS02110	frdA	fumarate reductase (quinol) flavoprotein subunit	CDS	-1.92312	1.93673e-10	1.77283e-09	1293.12	1281.27	1148.78	339.509	314.986
KP1_RS20780		cobyric acid synthase	CDS	-3.06413	1.95251e-10	1.78388e-09	121.232	164.45	150.854	18.5767	16.1933
KP1_RS20845	cbiD	cobalt-precorrin-5B (C(1))-methyltransferase CbiD	CDS	-3.58335	1.98864e-10	1.81346e-09	65.9877	82.4639	59.5346	5.81694	5.74601
KP1_RS25270		LacI family transcriptional regulator	CDS	1.73735	2.00356e-10	1.82362e-09	190.716	191.082	187.744	633.483	632.584
KP1_RS09465		hypothetical protein	CDS	2.2523	2.0225e-10	1.83739e-09	22.3773	24.363	24.2914	114.087	111.525
KP1_RS23990		type II toxin-antitoxin system Phd/YefM family antitoxin	CDS	3.8824	2.02911e-10	1.83993e-09	3.05145	2.14967	2.71734	34.5889	43.2257
KP1_RS07150		ABC transporter substrate-binding protein	CDS	-2.70412	2.04297e-10	1.84902e-09	91.4164	108.977	93.2955	14.6987	15.3445
KP1_RS14785	cas5e	type I-E CRISPR-associated protein Cas5/CasD	CDS	-2.69957	2.05406e-10	1.85558e-09	122.694	115.844	98.9772	17.013	17.6298
KP1_RS11630	hrpA	ATP-dependent RNA helicase HrpA	CDS	-2.25614	2.06978e-10	1.86628e-09	453.204	515.743	437.163	103.829	92.3933
KP1_RS07595	rlmH	23S rRNA (pseudouridine(1915)-N(3))-methyltransferase RlmH	CDS	2.1828	2.12281e-10	1.91053e-09	34.011	32.0063	37.2194	152.366	159.844
KP1_RS17890		YejG family protein	CDS	2.08886	2.13409e-10	1.9171e-09	112.204	96.8548	117.093	440.711	483.906
KP1_RS08635	bssR	biofilm formation regulator BssR	CDS	1.77122	2.16691e-10	1.94189e-09	330.765	312.539	337.527	1053.55	1178.32
KP1_RS07995	tolR	colicin uptake protein TolR	CDS	2.16564	2.16973e-10	1.94189e-09	139.795	124.562	110.67	532.219	590.142
KP1_RS21335		fimbria/pilus periplasmic chaperone	CDS	-2.39311	2.17457e-10	1.94261e-09	2243.83	2073.72	2721.71	434.957	458.375
KP1_RS23420	rplR	50S ribosomal protein L18	CDS	1.71628	2.18514e-10	1.94845e-09	995.409	1057.16	911.134	3385.02	3107.68
KP1_RS23170	yhdP	AsmA2 domain-containing protein YhdP	CDS	-2.02466	2.22151e-10	1.97723e-09	269.863	277.427	261.606	67.489	65.0344
KP1_RS05910		YajQ family cyclic di-GMP-binding protein	CDS	2.24398	2.24142e-10	1.98798e-09	55.3076	51.831	45.6185	224.421	258.505
KP1_RS22840	rlmE	23S rRNA (uridine(2552)-2'-O)-methyltransferase RlmE	CDS	1.6638	2.24183e-10	1.98798e-09	453.268	410.886	429.176	1360.29	1371.66
KP1_RS00415	hslV	ATP-dependent protease subunit HslV	CDS	-2.2874	2.26134e-10	1.99971e-09	128.034	122.77	119.481	24.7064	25.8571
KP1_RS02675		valine--tRNA ligase	CDS	-2.30139	2.26336e-10	1.99971e-09	1000.56	1002.4	802.193	195.399	184.003
KP1_RS12795		thiolase family protein	CDS	2.57813	2.27488e-10	2.00622e-09	20.5973	24.3033	27.4205	152.116	135.292
KP1_RS10005		long-chain fatty acid--CoA ligase	CDS	2.02969	2.29654e-10	2.02163e-09	54.6083	61.8031	62.6636	239.37	247.993
KP1_RS08850	aqpZ	aquaporin Z	CDS	1.9461	2.35413e-10	2.06649e-09	222.375	239.032	196.884	864.097	827.556
KP1_RS02125	mscM	miniconductance mechanosensitive channel MscM	CDS	-2.112	2.35607e-10	2.06649e-09	223.837	239.927	217.47	53.666	51.3876
KP1_RS24470	eptB	kdo(2)-lipid A phosphoethanolamine 7''-transferase	CDS	1.92847	2.39719e-10	2.09874e-09	252.317	210.847	238.221	857.467	922.3
KP1_RS00805	hemX	uroporphyrinogen-III C-methyltransferase	CDS	-1.92548	2.43929e-10	2.13172e-09	349.709	351.054	356.796	91.695	93.8951
KP1_RS24420	dppF	dipeptide ABC transporter ATP-binding subunit DppF	CDS	-2.95846	2.46356e-10	2.14904e-09	57.469	61.3851	56.8995	8.06866	6.98663
KP1_RS02550		KDGP aldolase family protein	CDS	-3.82193	2.51895e-10	2.1934e-09	31.5317	34.9322	35.6549	2.12662	2.67712
KP1_RS05255	gabP	GABA permease	CDS	-3.13753	2.53972e-10	2.20484e-09	50.9211	55.3541	51.7942	5.44165	6.52956
KP1_RS04515	aroP	aromatic amino acid transporter AroP	CDS	-2.32903	2.54123e-10	2.20484e-09	132.738	132.384	150.277	27.2708	27.8159
KP1_RS09910	bhsA	multiple stress resistance protein BhsA	CDS	3.23858	2.54608e-10	2.20508e-09	6.03933	6.15046	5.43469	47.9116	63.4673
KP1_RS09010	ihfB	integration host factor subunit beta	CDS	2.15805	2.60925e-10	2.25574e-09	167.957	135.31	169.546	667.009	739.342
KP1_RS21575		SDR family oxidoreductase	CDS	-3.5273	2.6192e-10	2.26029e-09	77.7485	107.723	87.2021	8.75668	6.98663
KP1_RS14150		oxidoreductase	CDS	2.0188	2.64532e-10	2.27876e-09	99.5536	121.815	110.999	440.023	458.049
KP1_RS11870	pntB	Re/Si-specific NAD(P)(+) transhydrogenase subunit beta	CDS	-2.24354	2.67303e-10	2.29852e-09	583.717	626.212	499.003	120.655	119.948
KP1_RS15460	galU	UTP--glucose-1-phosphate uridylyltransferase GalU	CDS	-1.9605	2.82208e-10	2.42237e-09	937.05	915.642	810.757	220.606	235.652
KP1_RS01165	thiH	2-iminoacetate synthase ThiH	CDS	-3.52808	2.87102e-10	2.46e-09	44.6911	59.7729	52.7824	4.50344	4.57069
KP1_RS17885	yejF	microcin C ABC transporter ATP-binding protein YejF	CDS	-2.8973	2.88885e-10	2.4694e-09	76.9856	97.5116	97.0833	12.0717	12.2103
KP1_RS10995	pspA	phage shock protein PspA	CDS	2.84651	2.89223e-10	2.4694e-09	28.8617	24.0644	35.7372	203.155	220.699
KP1_RS20795		energy-coupling factor ABC transporter substrate-binding protein	CDS	-4.67634	2.97726e-10	2.53751e-09	31.4681	32.9617	29.0674	1.56369	0.848843
KP1_RS12710	iroE	siderophore esterase IroE	CDS	2.85243	3.01946e-10	2.56894e-09	6.61148	7.76271	6.83453	51.9772	50.4082
KP1_RS25715	atpI	F0F1 ATP synthase subunit I	CDS	1.86464	3.06144e-10	2.60007e-09	120.087	119.307	129.527	422.385	473.132
KP1_RS11645		HlyD family secretion protein	CDS	-3.73271	3.10037e-10	2.6285e-09	40.4953	46.9345	36.2313	3.31503	2.87301
KP1_RS09000	cmk	(d)CMP kinase	CDS	1.77384	3.15522e-10	2.67031e-09	265.286	230.612	244.149	829.821	857.331
KP1_RS05760		PTS ascorbate transporter subunit IIC	CDS	-3.12076	3.21655e-10	2.71745e-09	76.922	72.9098	70.0746	7.06789	9.79434
KP1_RS15660		MerR family transcriptional regulator	CDS	2.03141	3.29856e-10	2.78186e-09	70.247	79.0602	86.5433	318.055	324.389
KP1_RS08150	pgl	6-phosphogluconolactonase	CDS	-1.97889	3.37071e-10	2.83775e-09	719.825	645.858	613.214	165.376	169.311
KP1_RS23125	argR	transcriptional regulator ArgR	CDS	2.08535	3.41771e-10	2.87231e-09	33.8203	33.1408	29.9731	138.731	135.815
KP1_RS10360		Y-family DNA polymerase	CDS	2.44203	3.44164e-10	2.88739e-09	16.5923	19.7053	16.1394	96.949	93.438
KP1_RS11175		hypothetical protein	CDS	-4.01479	3.46517e-10	2.90066e-09	59.3126	52.1893	53.5235	2.50191	4.30951
KP1_RS01640		Na+/H+ antiporter	CDS	-1.92576	3.46949e-10	2.90066e-09	243.671	247.272	250.49	65.1122	64.9691
KP1_RS18795	eutH	ethanolamine utilization protein EutH	CDS	-2.99276	3.54982e-10	2.96269e-09	81.6264	82.2847	66.2044	10.3829	8.8802
KP1_RS16150	ftsI	peptidoglycan glycosyltransferase FtsI	CDS	2.13445	3.5751e-10	2.97863e-09	29.3067	34.6336	32.9375	141.858	141.757
KP1_RS17445	baeR	two-component system response regulator BaeR	CDS	-2.47055	3.61659e-10	3.00801e-09	96.9472	102.528	103.506	19.8276	16.5851
KP1_RS04860	degP	serine endoprotease DegP	CDS	1.79929	3.78818e-10	3.1453e-09	450.979	447.908	383.557	1415.96	1560.3
KP1_RS22975	npr	PTS phosphocarrier protein NPr	CDS	-2.55636	3.80179e-10	3.15117e-09	68.022	69.2076	64.6399	11.5088	11.3614
KP1_RS01015	pepQ	Xaa-Pro dipeptidase	CDS	-2.04152	3.8145e-10	3.15629e-09	471.004	415.006	411.307	109.584	100.49
KP1_RS25015	glpK	glycerol kinase GlpK	CDS	-2.03719	3.94659e-10	3.25999e-09	160.901	155.493	164.358	39.28	38.7856
KP1_RS18245		sugar phosphatase	CDS	-2.22399	3.97143e-10	3.2749e-09	182.96	216.938	216.07	43.283	44.5969
KP1_RS22200	ureG	urease accessory protein UreG	CDS	-3.32644	3.98363e-10	3.27935e-09	51.3025	56.7275	49.4886	6.00458	4.4401
KP1_RS05815	secF	protein translocase subunit SecF	CDS	-2.11967	3.99421e-10	3.28247e-09	335.533	393.749	362.395	88.6301	78.8118
KP1_RS09785	rpmF	50S ribosomal protein L32	CDS	1.98742	4.01592e-10	3.29197e-09	135.599	155.433	123.763	540.287	556.841
KP1_RS19070	bamB	outer membrane protein assembly factor BamB	CDS	1.62101	4.02239e-10	3.29197e-09	376.918	421.456	390.639	1227.75	1210.58
KP1_RS24750	tdh	L-threonine 3-dehydrogenase	CDS	-1.91299	4.02976e-10	3.29197e-09	1060.13	1247.95	1216.63	324.56	299.38
KP1_RS00830	cyaY	iron donor protein CyaY	CDS	2.6111	4.03791e-10	3.29197e-09	9.47222	10.2707	9.88125	56.8559	63.9244
KP1_RS00230	fdhD	formate dehydrogenase accessory sulfurtransferase FdhD	CDS	2.33523	4.0399e-10	3.29197e-09	53.7818	63.0571	74.8505	321.183	322.952
KP1_RS10860	ribA	GTP cyclohydrolase II	CDS	2.28885	4.09092e-10	3.32792e-09	25.1745	25.7364	29.3967	120.092	141.234
KP1_RS17970		SulP family inorganic anion transporter	CDS	2.07479	4.12177e-10	3.34738e-09	49.014	54.9958	57.97	242.372	212.341
KP1_RS17120		FUSC family protein	CDS	1.70489	4.18888e-10	3.39616e-09	179.972	178.483	170.534	597.894	551.944
KP1_RS19180	suhB	inositol-1-monophosphatase	CDS	2.65107	4.21516e-10	3.41174e-09	19.0716	17.0183	20.5859	101.953	135.031
KP1_RS04590		hypothetical protein	CDS	2.69746	4.25929e-10	3.43628e-09	9.34507	8.1807	10.0459	58.1694	60.7902
KP1_RS14310	rnt	ribonuclease T	CDS	2.35376	4.25974e-10	3.43628e-09	17.8637	19.6456	16.5511	96.261	88.3449
KP1_RS12330		GNAT family N-acetyltransferase	CDS	2.46444	4.27935e-10	3.44634e-09	15.7658	13.1369	15.4806	79.1854	83.9701
KP1_RS00645	ilvA	threonine ammonia-lyase, biosynthetic	CDS	-2.16688	4.29419e-10	3.45253e-09	175.776	183.618	157.277	38.9047	37.8062
KP1_RS10690		YciC family protein	CDS	1.8897	4.35009e-10	3.49081e-09	80.2278	89.9877	90.0017	337.508	305.257
KP1_RS19745		2-oxoglutarate and iron-dependent oxygenase domain-containing protein	CDS	-4.01764	4.35628e-10	3.49081e-09	22.7587	25.4378	25.1972	1.37605	1.63239
KP1_RS21650	argO	arginine exporter ArgO	CDS	1.95203	4.37322e-10	3.49858e-09	352.761	374.581	290.756	1298.62	1328.37
KP1_RS12595		cupin	CDS	3.48424	4.42568e-10	3.53468e-09	2.28859	2.44824	2.96438	28.6469	28.5342
KP1_RS04370		peptidoglycan glycosyltransferase FtsI	CDS	-1.97376	4.47603e-10	3.56899e-09	295.164	285.787	305.413	79.6233	70.7804
KP1_RS03825	osmY	molecular chaperone OsmY	CDS	-2.05488	4.52468e-10	3.60182e-09	540.107	446.834	476.853	114.775	120.079
KP1_RS00530	argH	argininosuccinate lyase	CDS	-2.10318	4.61424e-10	3.66706e-09	205.719	210.489	181.65	46.2853	46.4905
KP1_RS12335		DUF4177 domain-containing protein	CDS	3.25186	4.75617e-10	3.77364e-09	9.7265	7.52386	10.6223	74.9322	101.339
KP1_RS00130	yihA	ribosome biogenesis GTP-binding protein YihA/YsxC	CDS	2.08776	4.78648e-10	3.79146e-09	53.6547	44.3669	53.9352	208.096	222.266
KP1_RS22720		U32 family peptidase	CDS	-3.27275	4.79612e-10	3.79286e-09	132.611	133.041	94.366	12.8848	11.9491
KP1_RS11800	fumA	class I fumarate hydratase FumA	CDS	-1.65587	4.92447e-10	3.888e-09	1290.83	1222.39	1352.66	409.875	407.967
KP1_RS25585		NADPH-dependent FMN reductase	CDS	-2.05087	4.99727e-10	3.93903e-09	306.099	311.165	268.358	73.8689	68.6257
KP1_RS23165	tldD	metalloprotease TldD	CDS	-1.78541	5.02096e-10	3.95124e-09	672.4	671.594	737.636	197.713	204.832
KP1_RS19000	ppk1	polyphosphate kinase 1	CDS	-2.10437	5.05121e-10	3.96857e-09	720.016	635.229	610.908	140.107	164.741
KP1_RS08920	ftsK	DNA translocase FtsK	CDS	-2.09472	5.06588e-10	3.97362e-09	766.296	970.16	911.71	211.724	201.568
KP1_RS16335	znuA	zinc ABC transporter substrate-binding protein ZnuA	CDS	2.0237	5.08345e-10	3.98093e-09	87.2207	70.8795	79.7088	304.232	340.386
KP1_RS22025		YgiW/YdeI family stress tolerance OB fold protein	CDS	2.17204	5.10607e-10	3.99217e-09	20.2159	21.9147	22.4799	99.7636	94.2868
KP1_RS11635		O-methyltransferase	CDS	-3.14879	5.1642e-10	4.03108e-09	44.1189	42.5755	44.2186	5.5042	4.30951
KP1_RS12100		carboxypeptidase M32	CDS	-2.25262	5.20059e-10	4.05293e-09	109.534	123.487	115.199	25.582	23.1146
KP1_RS16305	zwf	glucose-6-phosphate dehydrogenase	CDS	-1.95513	5.21482e-10	4.05746e-09	574.881	505.472	490.851	131.788	138.361
KP1_RS08475	glnQ	glutamine ABC transporter ATP-binding protein GlnQ	CDS	-2.6846	5.26721e-10	4.086e-09	119.261	121.098	150.607	18.5141	22.0046
KP1_RS18485		WbuC family cupin fold metalloprotein	CDS	2.91618	5.26843e-10	4.086e-09	6.42076	5.19505	6.09344	46.473	42.5727
KP1_RS23575	slyD	peptidylprolyl isomerase	CDS	1.68424	5.31218e-10	4.11139e-09	441.634	437.16	377.958	1325.89	1367.16
KP1_RS24800		glycosyltransferase family 4 protein	CDS	-3.61036	5.31821e-10	4.11139e-09	55.1804	69.745	65.4633	4.12815	6.26838
KP1_RS09790	plsX	phosphate acyltransferase PlsX	CDS	1.80033	5.3712e-10	4.14571e-09	228.35	236.285	197.049	764.521	772.447
KP1_RS17955		AI-2E family transporter	CDS	-2.39097	5.38502e-10	4.14582e-09	97.265	104.677	95.1071	17.3257	20.4375
KP1_RS16010	dsbB	disulfide bond formation protein DsbB	CDS	1.87796	5.38854e-10	4.14582e-09	64.0169	59.8923	56.9819	212.85	230.624
KP1_RS08895	cydC	cysteine/glutathione ABC transporter ATP-binding protein/permease CydC	CDS	-2.41771	5.53896e-10	4.25477e-09	121.931	152.269	142.372	27.2708	24.6817
KP1_RS18790	eutA	ethanolamine ammonia-lyase reactivating factor EutA	CDS	-3.55149	5.57464e-10	4.27537e-09	50.6668	68.7896	70.5686	5.94204	4.83187
KP1_RS10800	rluB	23S rRNA pseudouridine(2605) synthase RluB	CDS	1.93333	5.62779e-10	4.30928e-09	80.6728	90.8834	75.2622	326.437	302.449
KP1_RS04915	ispU	(2E,6E)-farnesyl-diphosphate-specific ditrans,polycis-undecaprenyl-diphosphate synthase	CDS	1.8483	5.66961e-10	4.33035e-09	180.671	148.507	157.935	579.192	590.207
KP1_RS14795	cas6e	type I-E CRISPR-associated protein Cas6/Cse3/CasE	CDS	-2.3856	5.67546e-10	4.33035e-09	86.2035	76.7314	79.9558	15.8871	15.0833
KP1_RS10590	cho	excinuclease Cho	CDS	2.14291	5.68224e-10	4.33035e-09	44.2461	57.8023	50.5591	226.923	222.593
KP1_RS16175		YobH family protein	CDS	2.30635	5.7284e-10	4.35865e-09	24.9202	21.7953	26.0206	109.271	130.33
KP1_RS04025	dnaJ	molecular chaperone DnaJ	CDS	-2.75527	5.85147e-10	4.44527e-09	133.501	172.392	136.197	19.64	24.0288
KP1_RS04185		2-hydroxycarboxylate transporter family protein	CDS	-1.83819	5.96359e-10	4.52332e-09	1203.04	1101.23	1327.3	331.44	345.61
KP1_RS14610		DUF535 family protein	CDS	1.63086	6.04827e-10	4.58035e-09	912.384	784.691	894.418	2539.56	2810.78
KP1_RS15900	tdcB	bifunctional threonine ammonia-lyase/L-serine ammonia-lyase TdcB	CDS	1.89838	6.11524e-10	4.62381e-09	323.518	255.871	268.688	1075.51	1032.39
KP1_RS19750		ABC transporter substrate-binding protein	CDS	-2.53485	6.1299e-10	4.62764e-09	60.9019	63.3557	60.358	10.1327	11.1003
KP1_RS00150	glnL	nitrogen regulation protein NR(II)	CDS	-2.50864	6.15685e-10	4.64072e-09	91.8614	84.733	77.3208	15.762	13.9733
KP1_RS12860		SMP-30/gluconolactonase/LRE family protein	CDS	4.10849	6.16947e-10	4.64298e-09	3.1786	1.55254	2.38797	38.2167	43.5522
KP1_RS07575	dacA	D-alanyl-D-alanine carboxypeptidase DacA	CDS	-1.87635	6.21497e-10	4.66892e-09	367.7	324.541	343.209	94.7598	93.2421
KP1_RS16045	minD	septum site-determining protein MinD	CDS	-2.0523	6.22329e-10	4.66892e-09	557.907	467.136	485.746	114.275	128.567
KP1_RS06050		SgrR family transcriptional regulator	CDS	-2.61437	6.26393e-10	4.68799e-09	59.1219	59.952	67.7689	10.1953	10.1208
KP1_RS21960	exbB	tol-pal system-associated acyl-CoA thioesterase	CDS	1.81401	6.26815e-10	4.68799e-09	56.8333	59.3549	56.1585	194.086	210.056
KP1_RS24230	dtpB	dipeptide/tripeptide permease DtpB	CDS	-1.72523	6.36196e-10	4.75079e-09	600.691	568.35	556.068	173.695	174.143
KP1_RS04135	folA	type 3 dihydrofolate reductase	CDS	2.23164	6.42146e-10	4.78781e-09	32.2945	28.8415	36.8077	143.547	162.651
KP1_RS08990	serC	3-phosphoserine/phosphohydroxythreonine transaminase	CDS	-2.07996	6.43591e-10	4.79118e-09	757.459	824.699	644.916	174.446	176.755
KP1_RS17145		helix-turn-helix domain-containing protein	CDS	2.59424	6.5565e-10	4.87032e-09	14.9394	15.0477	20.3389	101.765	100.033
KP1_RS24520		sugar kinase	CDS	-2.67885	6.56241e-10	4.87032e-09	66.6869	64.0722	66.0397	11.3837	9.07609
KP1_RS08355		lysylphosphatidylglycerol synthase domain-containing protein	CDS	-3.44246	6.67717e-10	4.94785e-09	38.7789	44.7252	34.255	3.81541	3.39537
KP1_RS24710	gpsA	NAD(P)H-dependent glycerol-3-phosphate dehydrogenase	CDS	-2.17705	6.68739e-10	4.94785e-09	199.616	220.64	240.526	51.7895	45.5763
KP1_RS03195		transposase	CDS	4.01485	6.70604e-10	4.95405e-09	3.94146	2.14967	2.22328	44.0336	46.4252
KP1_RS12405	marR	multiple antibiotic resistance transcriptional regulator MarR	CDS	3.63165	6.77988e-10	4.99839e-09	5.34004	7.34472	3.9525	72.3052	67.1239
KP1_RS17200	hisIE	bifunctional phosphoribosyl-AMP cyclohydrolase/phosphoribosyl-ATP diphosphatase HisIE	CDS	-3.49579	6.78679e-10	4.99839e-09	63.1269	59.534	53.1117	4.0656	6.33367
KP1_RS17285	gndA	NADP-dependent phosphogluconate dehydrogenase	CDS	-1.55611	6.80022e-10	5.00065e-09	2159.92	1971.79	1976.83	683.146	701.732
KP1_RS19755		amino acid ABC transporter permease/ATP-binding protein	CDS	-3.15234	6.94467e-10	5.0991e-09	39.4146	48.8454	41.3366	5.00382	4.70128
KP1_RS22795	argG	argininosuccinate synthase	CDS	-1.9314	7.09515e-10	5.20168e-09	554.284	495.44	461.702	133.915	130.265
KP1_RS24715	secB	protein-export chaperone SecB	CDS	1.66208	7.17955e-10	5.25556e-09	336.613	293.61	320.976	1048.49	958.278
KP1_RS13180	fabF	beta-ketoacyl-ACP synthase II	CDS	-3.16445	7.22318e-10	5.27949e-09	58.2319	79.0602	71.3921	8.56904	6.92133
KP1_RS23705	dam	adenine-specific DNA-methyltransferase	CDS	-2.28354	7.47498e-10	5.45527e-09	151.937	134.056	156.783	32.9001	27.6853
KP1_RS03315	cusR	copper response regulator transcription factor CusR	CDS	2.32099	7.54834e-10	5.50048e-09	17.9909	22.9896	22.0681	108.583	101.404
KP1_RS03490		Rpn family recombination-promoting nuclease/putative transposase	CDS	2.50391	7.6023e-10	5.53145e-09	10.2987	12.0621	10.0459	62.235	60.6596
KP1_RS03025		AAA domain-containing protein	CDS	-1.95132	7.64534e-10	5.55439e-09	987.717	799.022	894.006	221.044	241.071
KP1_RS13660	ppk2	polyphosphate kinase 2	CDS	-2.46432	7.664e-10	5.55957e-09	70.7556	72.0141	72.2978	14.1358	11.8185
KP1_RS02135	rsgA	small ribosomal subunit biogenesis GTPase RsgA	CDS	1.76658	7.67688e-10	5.56055e-09	126.063	121.875	139.737	418.82	460.269
KP1_RS11790		YdgA family protein	CDS	-1.77751	7.83816e-10	5.6637e-09	700.245	725.216	629.271	199.84	199.739
KP1_RS00125	polA	DNA polymerase I	CDS	-1.7821	7.84537e-10	5.6637e-09	539.853	499.978	478.088	149.802	144.434
KP1_RS17235	rfbD	UDP-galactopyranose mutase	CDS	2.1162	7.85719e-10	5.6637e-09	123.584	96.377	115.858	441.524	528.894
KP1_RS02215	hflC	protease modulator HflC	CDS	-1.89899	7.86625e-10	5.6637e-09	910.986	890.741	753.528	223.17	233.628
KP1_RS20805		cobalt-factor II C(20)-methyltransferase	CDS	-3.27995	7.91712e-10	5.69183e-09	68.467	98.885	93.7896	8.44394	9.46786
KP1_RS16510		YecA family protein	CDS	1.95693	8.05197e-10	5.78016e-09	36.4267	39.5301	33.7609	144.047	140.255
KP1_RS25700	atpF	F0F1 ATP synthase subunit B	CDS	-1.72476	8.16635e-10	5.85356e-09	1419.43	1262.63	1202.05	388.797	394.647
KP1_RS17640		ABC transporter permease	CDS	-3.03486	8.20048e-10	5.86931e-09	50.7304	65.5651	65.5456	6.9428	7.83547
KP1_RS22100	ribB	3,4-dihydroxy-2-butanone-4-phosphate synthase	CDS	1.62292	8.34519e-10	5.96403e-09	662.102	742.832	727.425	2362.8	2015.54
KP1_RS19170	iscR	Fe-S cluster assembly transcriptional regulator IscR	CDS	1.96226	8.3878e-10	5.98562e-09	393.51	401.213	509.79	1733.95	1654
KP1_RS23905	asd	aspartate-semialdehyde dehydrogenase	CDS	-1.82206	8.40619e-10	5.98988e-09	485.372	565.245	538.034	151.491	148.025
KP1_RS06095		YbaY family lipoprotein	CDS	-2.16765	8.42895e-10	5.99724e-09	340.364	373.685	293.473	71.2419	78.2894
KP1_RS18040	yfaE	class I ribonucleotide reductase maintenance protein YfaE	CDS	-4.01779	8.55545e-10	6.07828e-09	18.563	21.1982	19.5978	1.18841	1.24062
KP1_RS17195	hisF	imidazole glycerol phosphate synthase subunit HisF	CDS	-2.52287	8.79365e-10	6.23832e-09	93.705	115.366	112.811	20.328	16.9769
KP1_RS14045		DUF3313 domain-containing protein	CDS	-1.93673	9.15459e-10	6.48483e-09	285.057	266.739	259.136	65.55	75.6776
KP1_RS05800	tgt	tRNA guanosine(34) transglycosylase Tgt	CDS	1.80599	9.18735e-10	6.4985e-09	181.625	180.692	151.101	620.161	577.213
KP1_RS15325	infC	translation initiation factor IF-3	CDS	1.57285	9.36848e-10	6.61692e-09	1544.1	1274.58	1406.84	4042.09	4338.24
KP1_RS02860		hypothetical protein	CDS	1.82074	9.42218e-10	6.64511e-09	52.2561	49.1439	53.6058	173.32	191.643
KP1_RS21005	recB	exodeoxyribonuclease V subunit beta	CDS	-2.00532	9.44966e-10	6.65461e-09	248.948	300.954	263.5	69.1153	65.9486
KP1_RS19110		alpha-2-macroglobulin	CDS	-1.86764	9.46323e-10	6.65461e-09	503.871	588.294	558.373	158.433	143.063
KP1_RS04055	ileS	isoleucine--tRNA ligase	CDS	-1.99332	9.48341e-10	6.6591e-09	1602.71	1618.88	1310.67	406.498	352.4
KP1_RS14250	slyB	outer membrane lipoprotein SlyB	CDS	1.72943	9.63186e-10	6.7535e-09	685.814	640.961	594.028	1910.33	2336.28
KP1_RS23805	feoA	ferrous iron transporter A	CDS	2.59935	9.72771e-10	6.81081e-09	20.9787	16.9585	14.0808	103.141	107.803
KP1_RS23025		glutamate synthase small subunit	CDS	-1.89841	9.8026e-10	6.8533e-09	209.597	232.822	214.506	56.1679	61.3126
KP1_RS19195		DUF1007 family protein	CDS	1.81257	9.92251e-10	6.92709e-09	63.8262	61.8628	55.9114	204.281	221.287
KP1_RS15085	sufE	cysteine desulfuration protein SufE	CDS	-2.37676	1.02209e-09	7.1251e-09	110.933	100.378	93.2955	17.8261	21.2864
KP1_RS15420	oppA	oligopeptide ABC transporter substrate-binding protein OppA	CDS	-1.86149	1.0409e-09	7.24577e-09	740.613	630.034	759.292	191.834	198.89
KP1_RS17125	sbmC	DNA gyrase inhibitor SbmC	CDS	1.69527	1.06921e-09	7.43208e-09	189.063	194.725	177.863	652.873	559.91
KP1_RS22605	pfkB	1-phosphofructokinase	CDS	-3.09185	1.0747e-09	7.45951e-09	41.2582	42.3366	34.0903	4.69108	4.5054
KP1_RS10320		CTP synthase	CDS	1.8957	1.0773e-09	7.46684e-09	62.4276	72.9695	69.0864	273.271	234.019
KP1_RS08470	ybiO	mechanosensitive channel protein	CDS	-2.58581	1.07908e-09	7.46843e-09	78.0028	80.6725	66.5338	13.5729	11.4267
KP1_RS23720	aroK	shikimate kinase AroK	CDS	1.52764	1.08353e-09	7.48846e-09	457.909	408.259	464.501	1256.46	1301.01
KP1_RS12435		phosphoglycerate dehydrogenase	CDS	-4.58496	1.0892e-09	7.51688e-09	22.8223	17.6751	17.5392	0.750573	0.848843
KP1_RS13510		YdeI family stress tolerance OB fold protein	CDS	-2.06828	1.09492e-09	7.54559e-09	112.141	100.199	105.812	24.7064	25.8571
KP1_RS17700	ascB	6-phospho-beta-glucosidase	CDS	-2.72815	1.10259e-09	7.58758e-09	54.5447	52.249	52.453	8.94433	7.05192
KP1_RS08785	artJ	arginine ABC transporter substrate-binding protein ArtI	CDS	-1.80116	1.11537e-09	7.66459e-09	425.614	414.887	369.229	116.902	114.528
KP1_RS04140	apaH	bis(5'-nucleosyl)-tetraphosphatase (symmetrical) ApaH	CDS	-2.22592	1.15633e-09	7.93476e-09	221.93	242.316	188.156	49.0374	43.9439
KP1_RS16440	otsB	trehalose-phosphatase	CDS	-1.8918	1.16291e-09	7.96857e-09	251.109	268.65	228.586	68.2396	66.2097
KP1_RS00685		LysR family transcriptional regulator	CDS	-4.05077	1.16961e-09	8.00313e-09	23.0766	18.4514	22.4799	1.18841	1.37121
KP1_RS00700	trxA	thioredoxin TrxA	CDS	1.76933	1.18475e-09	8.09522e-09	221.739	184.573	207.342	652.123	742.411
KP1_RS18925	dapA	4-hydroxy-tetrahydrodipicolinate synthase	CDS	1.46051	1.19791e-09	8.17051e-09	966.548	832.879	871.856	2433.48	2467.59
KP1_RS04155	pdxA	4-hydroxythreonine-4-phosphate dehydrogenase PdxA	CDS	-1.82082	1.19915e-09	8.17051e-09	171.708	170.66	166.911	49.6004	46.4905
KP1_RS08770	artJ	arginine ABC transporter substrate-binding protein ArtJ	CDS	-2.3346	1.20244e-09	8.18137e-09	121.55	97.5116	122.033	22.3295	22.7229
KP1_RS22710		SCP2 domain-containing protein	CDS	1.70287	1.20417e-09	8.18159e-09	150.411	132.384	127.303	447.654	442.639
KP1_RS15455	hns	histone-like nucleoid-structuring protein H-NS	CDS	2.60348	1.21263e-09	8.22748e-09	276.156	199.143	242.173	1320.88	1585.83
KP1_RS19535	rpsP	30S ribosomal protein S16	CDS	1.63395	1.21631e-09	8.23067e-09	273.423	317.555	270.746	885.301	898.01
KP1_RS17185	hisH	imidazole glycerol phosphate synthase subunit HisH	CDS	-2.28886	1.21651e-09	8.23067e-09	67.8948	63.7737	65.7103	13.0099	13.908
KP1_RS23665		cytosine deaminase	CDS	-1.9079	1.22517e-09	8.2776e-09	166.686	152.687	151.348	40.5309	43.0951
KP1_RS28015		ATP-binding protein	CDS	4.91091	1.22935e-09	8.29427e-09	0.445003	0.597132	0.411719	12.5095	17.5645
KP1_RS05105		class I SAM-dependent methyltransferase	CDS	-2.84881	1.24184e-09	8.36565e-09	54.799	48.7857	63.8988	7.50573	7.96606
KP1_RS10355		translesion error-prone DNA polymerase V autoproteolytic subunit	CDS	3.27417	1.2434e-09	8.36565e-09	2.47931	2.38853	2.14094	21.6415	23.8982
KP1_RS23360	mscL	large-conductance mechanosensitive channel protein MscL	CDS	1.47586	1.26934e-09	8.51648e-09	334.388	319.585	306.648	889.804	891.677
KP1_RS14380		TIGR00730 family Rossman fold protein	CDS	2.07364	1.26935e-09	8.51648e-09	20.0887	19.5262	18.0333	81.6873	80.3136
KP1_RS20585		YqcC family protein	CDS	2.5272	1.27344e-09	8.52834e-09	8.8365	9.49439	9.46953	58.6698	48.1882
KP1_RS10685		septation protein A	CDS	1.63577	1.27465e-09	8.52834e-09	94.9129	100.378	90.9899	290.847	302.449
KP1_RS30460		ISNCY family transposase	CDS	3.06913	1.27924e-09	8.54716e-09	5.14933	3.58279	4.36422	35.0893	38.1979
KP1_RS16050	minE	cell division topological specificity factor MinE	CDS	-2.41685	1.29743e-09	8.64913e-09	72.0906	63.4751	61.5931	12.0092	12.6021
KP1_RS08860	macA	macrolide transporter subunit MacA	CDS	1.86843	1.29809e-09	8.64913e-09	75.4599	71.7752	71.145	237.369	294.353
KP1_RS22495		YqjD family protein	CDS	-2.07186	1.3046e-09	8.68052e-09	245.006	210.071	248.514	51.4142	60.1372
KP1_RS01980	aspA	aspartate ammonia-lyase	CDS	-1.70923	1.30732e-09	8.68665e-09	4088.12	3346.8	3996.31	1122.36	1208.23
KP1_RS05005	arfB	alternative ribosome rescue aminoacyl-tRNA hydrolase ArfB	CDS	1.8244	1.31874e-09	8.7505e-09	47.0432	47.1734	42.3247	153.867	168.789
KP1_RS17245	rfbB	O-antigen export ABC transporter ATP-binding protein RfbB	CDS	2.52204	1.3242e-09	8.77467e-09	42.2118	32.2451	45.2891	206.22	251.584
KP1_RS25045		glycoside hydrolase	CDS	-3.29977	1.33285e-09	8.81984e-09	34.0746	27.7069	30.0555	2.8772	3.33008
KP1_RS14025		XRE family transcriptional regulator	CDS	2.22147	1.35436e-09	8.94991e-09	13.4137	13.0772	14.1631	61.3593	64.9691
KP1_RS06670		hypothetical protein	CDS	3.31434	1.36536e-09	9.01027e-09	5.08575	3.34394	5.76406	48.537	44.7275
KP1_RS17110	cobS	adenosylcobinamide-GDP ribazoletransferase	CDS	2.44254	1.38935e-09	9.15607e-09	28.6074	33.9171	41.5836	199.652	176.82
KP1_RS20725	gcvA	glycine cleavage system transcriptional regulator GcvA	CDS	1.93146	1.39573e-09	9.18552e-09	91.925	74.104	92.5544	311.238	346.001
KP1_RS30245	pqqF	pyrroloquinoline quinone biosynthesis protein PqqF	CDS	-4.59459	1.42031e-09	9.33459e-09	17.5459	25.4378	24.7855	0.938216	0.914138
KP1_RS04165	lptD	LPS assembly protein LptD	CDS	-1.61537	1.44531e-09	9.48595e-09	1119.57	981.326	1022.13	328.501	351.029
KP1_RS19400	pat	protein lysine acetyltransferase	CDS	-1.7772	1.46559e-09	9.60596e-09	452.378	434.055	504.273	140.107	130.33
KP1_RS20615		aliphatic sulfonate ABC transporter substrate-binding protein	CDS	-3.01215	1.47325e-09	9.64312e-09	31.1502	34.8128	30.8789	3.75286	4.24421
KP1_RS22560	garR	2-hydroxy-3-oxopropionate reductase	CDS	-2.41006	1.50679e-09	9.84926e-09	82.3256	82.9416	72.7096	16.4501	13.3856
KP1_RS22960	hpf	ribosome hibernation promoting factor	CDS	-2.3757	1.5171e-09	9.90322e-09	90.9079	105.274	82.5908	18.6392	17.1727
KP1_RS05155	fadE	acyl-CoA dehydrogenase FadE	CDS	-2.70994	1.51975e-09	9.90711e-09	719.189	692.195	926.944	129.787	108.391
KP1_RS18685	pdxK	pyridoxine/pyridoxal/pyridoxamine kinase	CDS	1.82498	1.53523e-09	9.98343e-09	35.9181	40.187	40.1014	133.414	141.038
KP1_RS20480		aminopeptidase	CDS	1.62124	1.53559e-09	9.98343e-09	186.075	174.96	204.624	595.454	564.35
KP1_RS15630	prfA	peptide chain release factor 1	CDS	-1.82426	1.5524e-09	1.00791e-08	218.179	240.345	237.562	69.1153	61.9002
KP1_RS05230	pepD	cytosol nonspecific dipeptidase	CDS	-1.49194	1.56637e-09	1.01562e-08	855.297	849.181	824.673	295.976	303.494
KP1_RS13740		TetR family transcriptional regulator	CDS	1.72118	1.58463e-09	1.02607e-08	147.55	167.376	163.782	569.059	483.122
KP1_RS07540	crcB	fluoride efflux transporter CrcB	CDS	2.05117	1.61301e-09	1.04255e-08	20.343	19.5859	22.2328	82.0626	89.5203
KP1_RS07660		amino acid ABC transporter permease	CDS	-3.42233	1.61439e-09	1.04255e-08	132.357	112.619	172.593	13.3227	12.6021
KP1_RS24705	cysE	serine O-acetyltransferase	CDS	-2.05183	1.62657e-09	1.04901e-08	172.598	155.911	175.804	44.3463	36.6961
KP1_RS14315		Grx4 family monothiol glutaredoxin	CDS	1.67266	1.65751e-09	1.06719e-08	245.451	210.011	249.996	716.047	783.025
KP1_RS04320	leuB	3-isopropylmalate dehydrogenase	CDS	-2.60491	1.65919e-09	1.06719e-08	60.2662	51.4727	62.4166	8.88178	10.1861
KP1_RS30385		hypothetical protein	CDS	1.65622	1.669e-09	1.07207e-08	83.7878	86.2258	81.685	248.127	280.902
KP1_RS04990	rof	Rho-binding antiterminator	CDS	1.85129	1.69856e-09	1.08961e-08	54.2269	47.1137	57.3113	183.578	197.78
KP1_RS09770	rluC	23S rRNA pseudouridine(955/2504/2580) synthase RluC	CDS	1.98818	1.70765e-09	1.09398e-08	25.2381	27.2889	23.5503	105.643	95.8539
KP1_RS20815		cobalt-precorrin-6A reductase	CDS	-4.68947	1.71369e-09	1.0964e-08	72.5991	89.1518	85.3905	4.25325	2.08946
KP1_RS07820	pgm	phosphoglucomutase (alpha-D-glucose-1,6-bisphosphate-dependent)	CDS	-1.45518	1.71819e-09	1.09782e-08	1466.99	1555.17	1416.48	549.67	529.547
KP1_RS08705		GrxA family glutaredoxin	CDS	3.84918	1.73719e-09	1.1074e-08	3.30574	2.56767	4.52891	40.4684	58.1131
KP1_RS04620	can	carbonate dehydratase	CDS	2.16747	1.73864e-09	1.1074e-08	14.8758	14.4506	15.81	63.9863	71.1069
KP1_RS03500		YfaZ family outer membrane protein	CDS	2.37989	1.74007e-09	1.1074e-08	153.399	119.426	134.138	610.153	802.026
KP1_RS01100	secE	preprotein translocase subunit SecE	CDS	1.41297	1.7442e-09	1.10857e-08	335.978	329.676	319.247	887.427	861.118
KP1_RS01750		ABC transporter substrate-binding protein	CDS	-2.50405	1.7579e-09	1.1158e-08	46.3439	44.4266	43.5599	8.06866	7.70488
KP1_RS01495	alr	alanine racemase	CDS	-2.54026	1.76556e-09	1.11845e-08	100.38	137.161	107.788	20.7658	18.8051
KP1_RS01250	purD	phosphoribosylamine--glycine ligase	CDS	-2.86673	1.76671e-09	1.11845e-08	528.918	714.946	515.06	84.6271	76.1347
KP1_RS23175	rng	ribonuclease G	CDS	-1.67857	1.7812e-09	1.12614e-08	242.654	231.329	230.233	74.3693	72.2822
KP1_RS17875		microcin C ABC transporter permease YejB	CDS	-3.19972	1.79512e-09	1.13274e-08	26.7638	23.7061	27.2558	2.8772	2.74242
KP1_RS07005		DUF1158 domain-containing protein	CDS	2.26764	1.79632e-09	1.13274e-08	11.2522	10.8081	10.9517	55.1046	50.9306
KP1_RS16200	proQ	RNA chaperone ProQ	CDS	1.46866	1.80711e-09	1.13806e-08	315.889	350.277	317.6	919.076	896.247
KP1_RS04880	glnD	bifunctional uridylyltransferase/uridylyl-removing protein GlnD	CDS	-1.8554	1.81117e-09	1.13913e-08	298.852	275.158	307.307	87.6919	74.6329
KP1_RS20510	queE	7-carboxy-7-deazaguanine synthase QueE	CDS	1.62225	1.83491e-09	1.15255e-08	76.4135	70.3421	76.3327	224.359	233.432
KP1_RS05370		hypothetical protein	CDS	4.34939	1.85145e-09	1.16143e-08	1.01715	0.716558	1.23516	16.3875	23.5064
KP1_RS24565	glyS	glycine--tRNA ligase subunit beta	CDS	-1.79131	1.86398e-09	1.16777e-08	836.098	847.867	710.215	242.935	218.218
KP1_RS19315	era	GTPase Era	CDS	1.60644	1.86675e-09	1.16799e-08	218.687	193.351	184.779	613.03	598.761
KP1_RS16085		YoaH family protein	CDS	2.14957	1.88145e-09	1.17566e-08	14.3673	14.5103	13.3397	61.547	63.5326
KP1_RS02100	frdC	fumarate reductase subunit FrdC	CDS	-1.92309	1.88767e-09	1.17692e-08	356.13	299.76	295.779	79.7484	87.5614
KP1_RS02470	fbp	class 1 fructose-bisphosphatase	CDS	-1.61556	1.88835e-09	1.17692e-08	1307.87	1244.48	1098.96	397.866	396.54
KP1_RS24845	radC	DNA repair protein RadC	CDS	1.97499	1.89244e-09	1.17795e-08	91.8614	72.3126	94.2013	319.306	357.428
KP1_RS06025	hupB	nucleoid-associated protein HU-beta	CDS	1.66595	1.92751e-09	1.19823e-08	246.723	234.494	239.95	682.959	842.705
KP1_RS22230	mug	G/U mismatch-specific DNA glycosylase	CDS	2.47752	1.93178e-09	1.19934e-08	11.5065	11.1664	15.1513	69.1153	70.7151
KP1_RS10875	lapB	lipopolysaccharide assembly protein LapB	CDS	1.61546	1.94573e-09	1.20519e-08	88.4285	78.8811	86.7903	258.385	260.595
KP1_RS05805	yajC	preprotein translocase subunit YajC	CDS	1.72819	1.94619e-09	1.20519e-08	72.3448	85.0315	72.1331	254.257	252.955
KP1_RS10090	mnmA	tRNA 2-thiouridine(34) synthase MnmA	CDS	1.54533	1.98995e-09	1.23071e-08	290.333	270.441	246.702	786.788	784.722
KP1_RS20210	hycC	formate hydrogenlyase subunit 3	CDS	-2.00073	2.00911e-09	1.24096e-08	630.633	744.922	563.314	157.433	165.59
KP1_RS27670		hypothetical protein	CDS	3.19333	2.04871e-09	1.26381e-08	194.022	159.613	235.421	1667.96	1921.58
KP1_RS19140	fdx	ISC system 2Fe-2S type ferredoxin	CDS	-3.38728	2.05696e-09	1.26728e-08	29.4974	27.6472	30.5495	2.25172	3.33008
KP1_RS18775	eutL	ethanolamine utilization microcompartment protein EutL	CDS	-1.96976	2.10147e-09	1.29305e-08	99.1722	112.261	101.201	27.0206	26.1835
KP1_RS02090		lipocalin family protein	CDS	-2.6841	2.10855e-09	1.29575e-08	84.9957	76.6717	99.2243	15.3867	11.6226
KP1_RS01925		LuxR C-terminal-related transcriptional regulator	CDS	4.45913	2.11563e-09	1.29845e-08	0.826435	0.477705	0.905782	14.1358	17.9563
KP1_RS18965		DnaA inactivator Hda	CDS	1.62037	2.14424e-09	1.31433e-08	105.402	98.1684	90.5782	300.792	302.384
KP1_RS19660		TetR/AcrR family transcriptional regulator	CDS	1.99129	2.15854e-09	1.32142e-08	32.676	37.8581	42.8188	153.367	146.719
KP1_RS01295	aceB	malate synthase A	CDS	-3.08772	2.19318e-09	1.34093e-08	155.37	121.755	185.438	17.9512	18.2828
KP1_RS04550		DUF2950 family protein	CDS	-2.97117	2.20485e-09	1.34635e-08	31.4045	30.9911	27.1734	3.62777	3.98303
KP1_RS25610		alpha/beta hydrolase-fold protein	CDS	-1.7896	2.22156e-09	1.35484e-08	159.756	149.88	146.984	45.5348	42.5074
KP1_RS07345		3-oxoacyl-ACP reductase family protein	CDS	-3.37115	2.22917e-09	1.35777e-08	22.2502	28.3638	24.9502	2.43936	2.41594
KP1_RS25340		DNA-binding transcriptional regulator	CDS	2.72618	2.31633e-09	1.40908e-08	12.0787	7.76271	10.4577	65.3624	68.1033
KP1_RS22580	garD	galactarate dehydratase	CDS	-2.09864	2.34921e-09	1.42571e-08	92.37	84.2553	83.5789	18.8269	21.6781
KP1_RS25330	nepI	purine ribonucleoside efflux pump NepI	CDS	2.40969	2.34958e-09	1.42571e-08	14.1765	17.3765	12.8456	85.3151	72.5434
KP1_RS22110	glgS	cell surface composition regulator GlgS	CDS	1.68113	2.35388e-09	1.42652e-08	139.922	146.656	129.856	406.623	483.971
KP1_RS00145	glnG	nitrogen regulation protein NR(I)	CDS	-2.18419	2.37139e-09	1.43533e-08	99.4265	90.1072	79.9558	20.0778	19.4581
KP1_RS02115	epmA	elongation factor P--(R)-beta-lysine ligase	CDS	1.87136	2.42328e-09	1.4649e-08	24.6659	27.5875	25.9383	93.1336	97.6822
KP1_RS06070		SmdA family multidrug ABC transporter permease/ATP-binding protein	CDS	1.57017	2.43305e-09	1.46897e-08	92.0521	103.781	101.118	296.101	291.741
KP1_RS18805	eutJ	ethanolamine utilization protein EutJ	CDS	-2.18243	2.47276e-09	1.49108e-08	76.032	93.5705	85.4728	18.389	19.0663
KP1_RS24510		LacI family DNA-binding transcriptional regulator	CDS	2.07641	2.50217e-09	1.50693e-08	21.4237	26.5126	26.9264	100.014	110.35
KP1_RS28885		IS3 family transposase	CDS	4.11487	2.51143e-09	1.51061e-08	1.01715	0.656845	1.15281	14.6987	17.6298
KP1_RS21325	fimA	type 1 fimbrial major subunit FimA	CDS	-1.38508	2.54359e-09	1.52806e-08	27573.6	28372.9	25084.5	11062.4	9620.52
KP1_RS15610	kdsA	3-deoxy-8-phosphooctulonate synthase	CDS	-1.50916	2.54696e-09	1.52818e-08	668.395	640.961	645.575	237.932	219.916
KP1_RS13465		LysR family transcriptional regulator	CDS	-2.14784	2.55397e-09	1.5282e-08	134.709	177.229	160.57	36.653	34.4108
KP1_RS09290		AraC family transcriptional regulator	CDS	1.71227	2.5543e-09	1.5282e-08	39.1603	43.9489	42.3247	136.729	137.317
KP1_RS22635		PTS galactitol transporter subunit IIC	CDS	-2.44129	2.5565e-09	1.5282e-08	96.375	87.0618	77.3208	17.8887	14.1038
KP1_RS10770	trpD	bifunctional anthranilate synthase glutamate amidotransferase component TrpG/anthranilate phosphoribosyltransferase TrpD	CDS	-2.609	2.58682e-09	1.54441e-08	40.0503	47.2331	45.7008	6.8177	7.70488
KP1_RS19555	grpE	nucleotide exchange factor GrpE	CDS	1.85004	2.62628e-09	1.56603e-08	122.885	95.7799	101.942	362.527	408.163
KP1_RS16225		YebV family protein	CDS	-2.152	2.64449e-09	1.57494e-08	122.376	111.007	129.609	24.206	30.2319
KP1_RS18840	eutP	ethanolamine utilization acetate kinase EutP	CDS	2.04719	2.71028e-09	1.61213e-08	25.9373	20.7802	26.0206	101.578	98.5964
KP1_RS06385		co-chaperone YbbN	CDS	-1.88416	2.74096e-09	1.62838e-08	112.522	102.348	104.083	29.7727	27.8159
KP1_RS09820	pabC	aminodeoxychorismate lyase	CDS	1.95421	2.74774e-09	1.6304e-08	20.0887	22.4521	20.2566	78.56	83.8395
KP1_RS21610		YecA family protein	CDS	1.673	2.76161e-09	1.63574e-08	80.6092	68.6701	79.8735	237.431	249.56
KP1_RS03865	deoD	purine-nucleoside phosphorylase	CDS	-1.59824	2.76497e-09	1.63574e-08	527.774	536.284	478.253	175.259	164.349
KP1_RS00720	wecB	UDP-N-acetylglucosamine 2-epimerase (non-hydrolyzing)	CDS	-1.87183	2.76692e-09	1.63574e-08	247.04	284.712	234.186	73.1183	66.4056
KP1_RS25705	atpE	F0F1 ATP synthase subunit C	CDS	-1.54974	2.78432e-09	1.64401e-08	590.011	633.019	562.49	204.906	201.698
KP1_RS05220	dinB	DNA polymerase IV	CDS	1.90538	2.78881e-09	1.64422e-08	36.6174	30.9314	39.0309	131.413	134.444
KP1_RS13365	pqqD	pyrroloquinoline quinone biosynthesis peptide chaperone PqqD	CDS	-5.2471	2.7915e-09	1.64422e-08	15.5751	14.3909	10.8694	0.312739	0.391774
KP1_RS23850	malP	maltodextrin phosphorylase	CDS	-1.78743	2.83116e-09	1.66555e-08	537.246	445.699	496.039	151.803	133.791
KP1_RS22140		multifunctional CCA addition/repair protein	CDS	1.46202	2.83588e-09	1.6663e-08	149.966	160.987	160.817	424.136	442.312
KP1_RS20535	mazG	nucleoside triphosphate pyrophosphohydrolase	CDS	-2.10917	2.8481e-09	1.67144e-08	64.7798	62.5197	66.2044	15.5118	14.365
KP1_RS02865		RES family NAD+ phosphorylase	CDS	1.9376	2.86787e-09	1.67661e-08	38.1432	30.6926	38.7016	140.357	133.987
KP1_RS06235	tomB	Hha toxicity modulator TomB	CDS	2.28255	2.86964e-09	1.67661e-08	292.876	219.625	284.333	1167.58	1416.46
KP1_RS11010	pspD	phage shock protein PspD	CDS	3.5293	2.8703e-09	1.67661e-08	3.81432	2.98566	5.43469	52.4776	40.3527
KP1_RS12720		hypothetical protein	CDS	4.00365	2.87082e-09	1.67661e-08	1.97073	0.895697	1.3175	22.8925	22.0046
KP1_RS24760	rfaD	ADP-glyceromanno-heptose 6-epimerase	CDS	-1.74224	2.87471e-09	1.67685e-08	701.643	568.29	624.248	183.453	193.993
KP1_RS14715		heme lyase CcmF/NrfE family subunit	CDS	-3.83466	2.91226e-09	1.69671e-08	28.9252	45.3223	39.6897	2.37681	2.9383
KP1_RS19935	proX	glycine betaine/L-proline ABC transporter substrate-binding protein ProX	CDS	-2.78025	2.92592e-09	1.70261e-08	54.9261	50.9353	45.9478	6.25477	8.48843
KP1_RS06580	uraH	hydroxyisourate hydrolase	CDS	2.20753	2.96309e-09	1.72216e-08	25.4288	24.781	18.6097	102.14	110.48
KP1_RS19550		HlyC/CorC family transporter	CDS	-1.98089	3.00075e-09	1.74195e-08	104.004	99.303	111.658	24.6438	28.5342
KP1_RS25530	dnaN	DNA polymerase III subunit beta	CDS	-1.6673	3.02048e-09	1.7513e-08	337.058	362.041	316.694	110.897	102.318
KP1_RS20800	cbiM	cobalt ECF transporter S component CbiM	CDS	-3.70322	3.0292e-09	1.75424e-08	116.845	149.163	100.212	10.7582	7.96606
KP1_RS01350	pgi	glucose-6-phosphate isomerase	CDS	-1.59918	3.10389e-09	1.79352e-08	1330.24	1256.78	1098.14	394.551	416.39
KP1_RS16130		PTS mannose transporter subunit IID	CDS	-1.7768	3.10445e-09	1.79352e-08	461.405	377.805	389.239	120.029	118.969
KP1_RS20775	cobU	bifunctional adenosylcobinamide kinase/adenosylcobinamide-phosphate guanylyltransferase	CDS	-3.07417	3.13986e-09	1.81155e-08	41.8939	54.2196	50.6414	6.8177	4.76658
KP1_RS12805		CoA-transferase	CDS	-3.60925	3.14317e-09	1.81155e-08	19.008	22.6313	25.4442	1.68879	1.95887
KP1_RS30205	modF	molybdate ABC transporter ATP-binding protein ModF	CDS	-2.23442	3.17596e-09	1.82698e-08	82.5164	80.7919	72.1331	18.389	14.9527
KP1_RS04315	leuC	3-isopropylmalate dehydratase large subunit	CDS	-2.38533	3.17751e-09	1.82698e-08	49.5225	44.7849	43.9716	8.75668	8.8802
KP1_RS14295		TetR/AcrR family transcriptional regulator	CDS	2.2824	3.18777e-09	1.83069e-08	8.64578	8.5987	8.39907	42.7201	40.5486
KP1_RS24945	rpoZ	DNA-directed RNA polymerase subunit omega	CDS	1.96212	3.19194e-09	1.83091e-08	119.96	91.8388	118.163	397.241	459.485
KP1_RS09250	yccS	YccS family putative transporter	CDS	-1.99118	3.21546e-09	1.84221e-08	135.217	110.051	116.434	30.0229	30.6236
KP1_RS07610	nadD	nicotinate-nucleotide adenylyltransferase	CDS	-2.93852	3.23674e-09	1.8522e-08	33.1845	40.9035	44.3833	5.44165	4.83187
KP1_RS09070	mukB	chromosome partition protein MukB	CDS	-1.6881	3.26619e-09	1.86684e-08	692.362	832.939	725.613	243.749	221.94
KP1_RS05780		peroxiredoxin	CDS	-1.77606	3.28433e-09	1.87499e-08	605.332	505.771	524.859	148.363	170.095
KP1_RS15505	narI	respiratory nitrate reductase subunit gamma	CDS	-2.09326	3.29523e-09	1.87898e-08	99.5536	103.005	86.461	21.016	24.1594
KP1_RS08465	rlmF	23S rRNA (adenine(1618)-N(6))-methyltransferase RlmF	CDS	2.74269	3.35004e-09	1.90798e-08	5.02218	5.07562	6.83453	39.28	35.782
KP1_RS17270	ugd	UDP-glucose 6-dehydrogenase	CDS	-1.59848	3.3637e-09	1.9135e-08	686.64	584.89	654.386	207.971	215.998
KP1_RS22335	dhaK	dihydroxyacetone kinase subunit DhaK	CDS	-2.39487	3.37305e-09	1.91656e-08	49.7132	56.0109	48.1711	9.19452	10.3167
KP1_RS17175	hisC	histidinol-phosphate transaminase	CDS	-4.12903	3.38194e-09	1.91935e-08	46.3439	54.8764	69.1688	2.50191	3.98303
KP1_RS24550	cspA	RNA chaperone/antiterminator CspA	CDS	3.1826	3.40317e-09	1.92913e-08	310.994	231.508	325.258	2359.36	2891.29
KP1_RS29765		hypothetical protein	CDS	3.86971	3.45006e-09	1.95341e-08	2.22502	1.13455	2.55266	27.1457	29.5136
KP1_RS06020	lon	endopeptidase La	CDS	-1.55231	3.5547e-09	2.0103e-08	608.638	632.482	550.303	202.467	204.767
KP1_RS04890	rpsB	30S ribosomal protein S2	CDS	1.25549	3.58234e-09	2.02356e-08	2258.33	2019.74	2015.69	4909.25	5108.4
KP1_RS05600	sbmA	peptide antibiotic transporter SbmA	CDS	1.68064	3.58753e-09	2.02412e-08	80.4821	75.9551	66.4514	229.237	247.47
KP1_RS19145	hscA	Fe-S protein assembly chaperone HscA	CDS	-2.27774	3.67423e-09	2.07062e-08	111.124	138.236	126.727	29.2098	22.4617
KP1_RS11465	ttcA	tRNA 2-thiocytidine(32) synthetase TtcA	CDS	1.5937	3.69012e-09	2.07715e-08	72.0906	73.0292	65.381	202.717	221.091
KP1_RS11185		STAS domain-containing protein	CDS	-3.84869	3.76439e-09	2.11648e-08	37.8889	40.9632	36.3959	1.75134	3.59126
KP1_RS05000		YaeQ family protein	CDS	1.85681	3.82151e-09	2.14363e-08	45.8354	37.7984	43.0658	140.42	165.459
KP1_RS24855	dut	dUTP diphosphatase	CDS	1.82415	3.82157e-09	2.14363e-08	62.5548	80.0156	68.6747	265.64	233.236
KP1_RS11910		M20 family metallo-hydrolase	CDS	-2.2204	3.86063e-09	2.16303e-08	84.8685	101.93	81.685	20.5782	17.8257
KP1_RS11005	pspC	envelope stress response membrane protein PspC	CDS	1.65798	3.87894e-09	2.17077e-08	52.2561	52.249	46.0302	153.805	163.174
KP1_RS21510	xerD	site-specific tyrosine recombinase XerD	CDS	1.54986	3.89178e-09	2.17543e-08	105.339	120.621	108.364	339.634	313.092
KP1_RS25525	recF	DNA replication/repair protein RecF	CDS	-1.69264	3.89968e-09	2.17732e-08	127.716	136.743	135.62	40.9062	41.5933
KP1_RS05200	nqrE	NADH:ubiquinone reductase (Na(+)-transporting) subunit E	CDS	-2.31878	3.90422e-09	2.17734e-08	74.1884	60.0714	62.0049	12.447	13.7774
KP1_RS21590	gcvT	glycine cleavage system aminomethyltransferase GcvT	CDS	-1.87453	3.9762e-09	2.21492e-08	1823.75	1998.96	2041.06	458.6	607.51
KP1_RS13895		NADP-dependent oxidoreductase	CDS	-1.73215	4.10845e-09	2.28595e-08	167.766	188.455	186.344	51.5393	57.3295
KP1_RS09710	bssS	biofilm formation regulator BssS	CDS	1.81058	4.126e-09	2.29295e-08	169.101	128.742	161.147	504.635	568.463
KP1_RS18735		Dyp-type peroxidase	CDS	1.40621	4.13055e-09	2.29295e-08	504.125	487.379	427.694	1251.64	1256.35
KP1_RS21525	sdhE	FAD assembly factor SdhE	CDS	2.11629	4.19705e-09	2.32719e-08	40.7496	29.6774	37.7958	143.485	169.116
KP1_RS05325		zinc ribbon domain-containing protein	CDS	2.47965	4.21398e-09	2.33389e-08	10.0444	10.5095	12.2692	51.9772	69.801
KP1_RS14130		hypothetical protein	CDS	2.39307	4.34604e-09	2.40428e-08	9.34507	7.46415	7.57563	42.2197	43.3563
KP1_RS16190	htpX	protease HtpX	CDS	1.434	4.41926e-09	2.44159e-08	150.411	158.18	143.031	396.865	416.847
KP1_RS17240		DUF4422 domain-containing protein	CDS	2.24694	4.42361e-09	2.44159e-08	94.7222	69.2076	92.0603	368.406	441.202
KP1_RS18075		MFS transporter	CDS	-2.80344	4.44109e-09	2.44844e-08	45.0089	60.4297	46.936	7.94356	6.59486
KP1_RS22465	uxaC	glucuronate isomerase	CDS	-2.019	4.44847e-09	2.4497e-08	100.507	89.9877	81.685	22.7048	22.0699
KP1_RS14360	cfa	cyclopropane fatty acyl phospholipid synthase	CDS	-1.48912	4.4825e-09	2.46563e-08	1459.74	1238.39	1286.29	459.538	486.713
KP1_RS12400	marA	MDR efflux pump AcrAB transcriptional activator MarA	CDS	3.22245	4.49894e-09	2.46678e-08	2.47931	2.44824	1.72922	19.3898	22.6576
KP1_RS10265		IS5 family transposase	CDS	2.74605	4.49963e-09	2.46678e-08	5.40361	4.23963	4.77594	28.8971	35.6514
KP1_RS24695	lldD	FMN-dependent L-lactate dehydrogenase LldD	CDS	-3.26814	4.49993e-09	2.46678e-08	26.1916	36.2459	37.5488	3.56522	3.33008
KP1_RS11165		cellulose synthase catalytic subunit	CDS	-2.16298	4.54018e-09	2.48602e-08	100.507	83.1207	100.295	19.2022	23.0493
KP1_RS24620		D-xylose utilization transcriptional activator XylR	CDS	-2.21582	4.6503e-09	2.54343e-08	93.1964	89.9877	115.775	20.0153	22.8535
KP1_RS12395	marB	multiple antibiotic resistance protein MarB	CDS	2.54236	4.67921e-09	2.55404e-08	6.23005	5.13533	5.76406	31.0862	35.4555
KP1_RS14660	budA	acetolactate decarboxylase	CDS	-2.94032	4.68029e-09	2.55404e-08	25.3652	28.0055	24.0444	3.06484	3.65655
KP1_RS22925		calcium/sodium antiporter	CDS	1.84499	4.71872e-09	2.5721e-08	37.8253	48.6065	41.3366	159.622	146.589
KP1_RS23255	fis	DNA-binding transcriptional regulator Fis	CDS	2.03892	4.7419e-09	2.58182e-08	52.574	41.2021	50.3944	174.07	220.699
KP1_RS15330	thrS	threonine--tRNA ligase	CDS	1.21082	4.79958e-09	2.61011e-08	1523.88	1463.99	1370.61	3303.77	3422.14
KP1_RS21940		TIGR00645 family protein	CDS	2.12145	4.80467e-09	2.61011e-08	24.7931	19.9442	24.7031	89.5058	111.721
KP1_RS13290	tenA	thiaminase II	CDS	2.5294	4.85673e-09	2.63542e-08	7.88292	11.2261	11.1988	54.6667	61.8349
KP1_RS11670		Glu/Leu/Phe/Val dehydrogenase	CDS	-1.78787	4.94363e-09	2.67956e-08	1335.07	1350.71	1718.35	420.759	429.449
KP1_RS20560	gudD	glucarate dehydratase	CDS	-2.2661	4.98005e-09	2.69627e-08	85.5678	102.945	83.826	21.016	16.7157
KP1_RS07795	fldA	flavodoxin FldA	CDS	1.79996	5.01207e-09	2.71057e-08	66.2419	54.6375	70.3216	209.347	234.15
KP1_RS17880		microcin C ABC transporter permease	CDS	-3.23364	5.02359e-09	2.7134e-08	37.5074	43.8295	40.0191	3.18993	5.41953
KP1_RS03185		glycosyltransferase	CDS	-1.90258	5.02856e-09	2.7134e-08	378.634	289.43	334.974	84.7522	94.091
KP1_RS19445	clpB	ATP-dependent chaperone ClpB	CDS	-1.64365	5.0596e-09	2.72709e-08	355.176	332.304	301.131	101.265	109.697
KP1_RS07205		SDR family oxidoreductase	CDS	-3.49463	5.23521e-09	2.8186e-08	15.003	17.4362	15.3159	1.37605	1.4365
KP1_RS19520	rplS	50S ribosomal protein L19	CDS	1.46402	5.2993e-09	2.84993e-08	348.692	375.118	308.46	929.334	969.64
KP1_RS00540	sthA	Si-specific NAD(P)(+) transhydrogenase	CDS	-1.64196	5.36723e-09	2.88324e-08	659.114	614.508	763.08	218.479	216.52
KP1_RS08620	gsiD	glutathione ABC transporter permease GsiD	CDS	-2.27796	5.41007e-09	2.90302e-08	81.1813	108.857	84.9788	19.3273	18.4787
KP1_RS14330	sodB	superoxide dismutase [Fe]	CDS	-1.18182	5.46669e-09	2.93015e-08	4189.39	4192.82	4296.04	1811.45	1914.21
KP1_RS13760	narW	nitrate reductase molybdenum cofactor assembly chaperone	CDS	-4.64838	5.48779e-09	2.93819e-08	38.8424	38.3359	35.9842	2.18917	0.783547
KP1_RS23090		oxaloacetate decarboxylase subunit gamma	CDS	-3.58389	5.51083e-09	2.94725e-08	32.9938	29.2595	26.1853	3.12739	1.76298
KP1_RS21520		protein YgfX	CDS	1.80038	5.54097e-09	2.96009e-08	39.6689	50.2785	49.571	166.377	157.493
KP1_RS24820		glycosyltransferase family 2 protein	CDS	-1.90806	5.54785e-09	2.96049e-08	136.997	145.103	119.069	37.9665	33.3008
KP1_RS29645		hypothetical protein	CDS	4.16747	5.63335e-09	3.00279e-08	0.445003	0.656845	0.741094	11.5713	10.5126
KP1_RS16100	sdaA	L-serine ammonia-lyase	CDS	1.30026	5.65054e-09	3.00863e-08	458.226	487.319	493.239	1239.07	1123.08
KP1_RS00200		type II toxin-antitoxin system VapC family toxin	CDS	1.66477	5.71375e-09	3.03894e-08	40.8132	36.425	37.3017	115.838	126.347
KP1_RS29000	yqgB	acid stress response protein YqgB	CDS	2.17587	5.73944e-09	3.04924e-08	11.3794	12.3606	10.2106	48.4745	54.13
KP1_RS08330	moaB	molybdenum cofactor biosynthesis protein B	CDS	-2.40723	5.81052e-09	3.0836e-08	49.5861	57.8023	65.0516	11.3837	10.2514
KP1_RS14720	ccmE	cytochrome c maturation protein CcmE	CDS	-5.54589	5.82349e-09	3.08709e-08	9.47222	12.4801	10.4577	0.312739	0.130591
KP1_RS05270	lhgO	L-2-hydroxyglutarate oxidase	CDS	-3.76202	5.84159e-09	3.09329e-08	17.673	23.4673	26.9264	1.62624	1.69769
KP1_RS22350		glycerone kinase	CDS	-3.22572	5.90379e-09	3.1228e-08	75.2056	113.515	95.1071	11.3837	8.81491
KP1_RS13870		TonB-dependent receptor PqqU	CDS	-1.59819	5.96233e-09	3.1503e-08	191.224	207.623	189.967	67.5516	62.0961
KP1_RS21625	serA	phosphoglycerate dehydrogenase	CDS	-1.54712	5.97083e-09	3.15134e-08	289.379	283.996	318.259	98.5752	104.799
KP1_RS07185		mechanosensitive ion channel	CDS	-2.13995	6.00836e-09	3.16769e-08	46.5982	50.6965	49.818	11.0084	11.2308
KP1_RS01500	tyrB	aromatic amino acid transaminase	CDS	-1.90708	6.02798e-09	3.17456e-08	249.901	252.587	319.988	75.8704	70.2581
KP1_RS05285		class I SAM-dependent methyltransferase	CDS	1.91273	6.05737e-09	3.18656e-08	81.0542	95.4216	114.54	369.219	360.628
KP1_RS04205	rapA	RNA polymerase-associated protein RapA	CDS	-1.64297	6.18236e-09	3.24877e-08	208.834	216.819	194.002	70.2411	62.0308
KP1_RS14120	cybB	cytochrome b561	CDS	1.69442	6.21961e-09	3.26479e-08	39.4146	33.1408	37.2194	118.028	118.773
KP1_RS16145	rlmA	23S rRNA (guanine(745)-N(1))-methyltransferase	CDS	2.40848	6.23983e-09	3.27184e-08	14.8758	21.2579	14.4925	93.5089	86.3861
KP1_RS03455	yjiL	putative 2-hydroxyacyl-CoA dehydratase activator YjiL	CDS	-2.4367	6.45032e-09	3.37854e-08	46.5982	52.249	40.7602	8.31885	8.8802
KP1_RS22390		autoinducer 2 ABC transporter permease LsrD	CDS	-3.59755	6.49674e-09	3.39916e-08	29.8152	23.4673	34.008	2.8772	1.89357
KP1_RS07615	holA	DNA polymerase III subunit delta	CDS	-1.83437	6.50697e-09	3.40082e-08	89.7	101.811	97.7421	28.5218	25.5306
KP1_RS05535		ethanolamine ammonia-lyase subunit EutB	CDS	-2.22816	6.51913e-09	3.4035e-08	39.4782	40.605	40.8425	8.44394	8.74961
KP1_RS25290		carbohydrate porin	CDS	-3.82128	6.63933e-09	3.4625e-08	17.6094	18.6902	14.0808	1.00076	1.37121
KP1_RS21255	mkrJ	phosphodiesterase MrkJ	CDS	2.15282	6.7127e-09	3.49699e-08	16.0837	13.0175	17.3745	65.3624	72.0863
KP1_RS24985	tpiA	triose-phosphate isomerase	CDS	-1.50338	6.7549e-09	3.51517e-08	742.202	674.281	623.095	239.933	239.7
KP1_RS04670	gluQRS	tRNA glutamyl-Q(34) synthetase GluQRS	CDS	1.51839	6.83169e-09	3.5513e-08	74.252	86.8827	80.3675	236.681	224.617
KP1_RS13475		bestrophin family ion channel	CDS	2.21445	6.84271e-09	3.5532e-08	22.4409	20.4816	15.563	84.6896	96.964
KP1_RS20540	relA	GTP diphosphokinase	CDS	-1.50465	6.85075e-09	3.55355e-08	459.244	455.432	430.082	168.691	147.242
KP1_RS22250	evgA	acid-sensing system DNA-binding response regulator EvgA	CDS	1.95727	6.87179e-09	3.56054e-08	22.8859	18.5111	18.6097	77.4966	78.0282
KP1_RS23370		DUF1992 domain-containing protein	CDS	1.90378	6.87899e-09	3.56054e-08	48.6961	38.2164	50.7238	159.559	183.415
KP1_RS22660		penicillin-binding protein activator	CDS	-1.58279	6.90595e-09	3.57066e-08	189.317	201.711	200.26	61.9223	69.6704
KP1_RS05705	phoB	phosphate response regulator transcription factor PhoB	CDS	2.12743	6.92595e-09	3.57717e-08	9.40864	9.01669	9.71657	40.1556	41.7892
KP1_RS14280	sodC	superoxide dismutase [Cu-Zn] SodC	CDS	-1.94106	6.94135e-09	3.58129e-08	72.8534	74.94	80.2028	21.2662	18.2828
KP1_RS11920	smrA	DNA endonuclease SmrA	CDS	1.64968	7.00601e-09	3.61079e-08	48.3782	58.9966	52.6177	173.507	161.28
KP1_RS23220	aroQ	type II 3-dehydroquinate dehydratase	CDS	1.54348	7.04578e-09	3.62741e-08	138.841	113.515	122.939	352.331	377.017
KP1_RS24655		glutathione S-transferase	CDS	-2.52922	7.07922e-09	3.64074e-08	31.4681	37.261	36.0666	5.6293	6.46426
KP1_RS05010	nlpE	envelope stress response activation lipoprotein NlpE	CDS	1.35393	7.08842e-09	3.64159e-08	138.841	148.268	140.973	358.023	371.532
KP1_RS09200	pqiB	intermembrane transport protein PqiB	CDS	-1.5264	7.09646e-09	3.64184e-08	202.794	200.815	190.049	66.4882	70.911
KP1_RS25435		6-phospho-alpha-glucosidase	CDS	1.55846	7.11456e-09	3.64725e-08	119.261	107.902	97.8244	333.254	305.192
KP1_RS09765	rne	ribonuclease E	CDS	-1.294	7.12584e-09	3.64916e-08	1684.21	1828.06	1896.29	718.173	752.271
KP1_RS02250	rlmB	23S rRNA (guanosine(2251)-2'-O)-methyltransferase RlmB	CDS	-1.58986	7.23752e-09	3.70242e-08	190.08	209.116	183.462	63.1732	65.8833
KP1_RS05920		Gfo/Idh/MocA family oxidoreductase	CDS	-2.14818	7.33101e-09	3.74565e-08	52.3197	51.8907	51.5472	12.7597	10.6432
KP1_RS24105		7-cyano-7-deazaguanine/7-aminomethyl-7- deazaguanine transporter	CDS	2.10677	7.33755e-09	3.74565e-08	23.2038	17.7945	25.1149	91.4448	97.9434
KP1_RS23020	gltB	glutamate synthase large subunit	CDS	-1.3847	7.35908e-09	3.75267e-08	749.64	773.703	690.288	285.593	279.596
KP1_RS19040	guaA	glutamine-hydrolyzing GMP synthase	CDS	-1.93184	7.42373e-09	3.78163e-08	905.518	948.185	702.228	232.99	213.647
KP1_RS02190	mutL	DNA mismatch repair endonuclease MutL	CDS	-1.82923	7.57695e-09	3.85561e-08	246.532	301.731	278.734	85.19	69.9316
KP1_RS21905		PLP-dependent aminotransferase family protein	CDS	-1.55741	7.60631e-09	3.86647e-08	209.978	221.416	199.848	74.682	68.2992
KP1_RS10280	leuE	leucine efflux protein LeuE	CDS	1.50013	7.6176e-09	3.86813e-08	104.512	106.23	121.951	301.167	325.956
KP1_RS16265		DNA polymerase III subunit theta	CDS	1.55661	7.72157e-09	3.91681e-08	54.4811	52.7267	47.5124	155.556	148.09
KP1_RS22610		PTS fructose transporter subunit IIBC	CDS	-2.49569	7.75676e-09	3.93052e-08	46.0261	40.7244	35.4078	7.19299	7.24781
KP1_RS00485		DMT family transporter	CDS	1.99801	7.77234e-09	3.93429e-08	13.7951	13.6146	12.2692	51.1015	54.783
KP1_RS02540		amidohydrolase/deacetylase family metallohydrolase	CDS	-2.95922	8.14218e-09	4.11718e-08	21.7416	25.4975	28.2439	3.44013	3.0036
KP1_RS19460	bamD	outer membrane protein assembly factor BamD	CDS	1.52096	8.19727e-09	4.14069e-08	191.796	164.689	185.85	476.489	561.02
KP1_RS05695	sbcC	exonuclease subunit SbcC	CDS	-2.77148	8.21252e-09	4.14406e-08	112.332	136.146	115.446	21.3913	14.1038
KP1_RS24290	yhjD	inner membrane protein YhjD	CDS	-1.67113	8.34696e-09	4.2075e-08	103.05	111.186	100.706	33.0878	32.8437
KP1_RS22805		YfaZ family outer membrane protein	CDS	2.56033	8.42816e-09	4.24025e-08	7.2472	6.3296	4.85828	35.8399	37.2185
KP1_RS08105	galE	UDP-glucose 4-epimerase GalE	CDS	-1.55987	8.42951e-09	4.24025e-08	215.509	209.772	188.238	70.0535	68.691
KP1_RS06260		Rpn family recombination-promoting nuclease/putative transposase	CDS	1.58208	8.48274e-09	4.26258e-08	47.4247	49.1439	55.9938	149.927	154.359
KP1_RS22910	mlaD	outer membrane lipid asymmetry maintenance protein MlaD	CDS	1.30569	8.57913e-09	4.30653e-08	155.433	154.12	149.866	382.479	374.731
KP1_RS20140		HoxN/HupN/NixA family nickel/cobalt transporter	CDS	-1.98832	8.58985e-09	4.30743e-08	136.87	174.243	131.668	37.6537	36.7614
KP1_RS09630		phosphatase	CDS	1.39564	8.61284e-09	4.31447e-08	86.585	81.5085	81.9321	214.977	223.637
KP1_RS16400	cmoB	tRNA 5-methoxyuridine(34)/uridine 5-oxyacetic acid(34) synthase CmoB	CDS	-1.72757	8.72127e-09	4.36252e-08	168.021	186.245	159.994	55.8551	47.6658
KP1_RS08925	lolA	outer membrane lipoprotein chaperone LolA	CDS	-1.40726	8.72685e-09	4.36252e-08	269.481	266.739	266.053	102.391	99.2493
KP1_RS08520	mntR	manganese-binding transcriptional regulator MntR	CDS	1.71818	8.77747e-09	4.38328e-08	30.0695	30.6329	32.4434	93.4463	110.807
KP1_RS19940		AzlC family ABC transporter permease	CDS	-2.02707	8.83784e-09	4.40886e-08	54.9897	49.5022	54.5939	13.0725	12.9285
KP1_RS19275	mltF	membrane-bound lytic murein transglycosylase MltF	CDS	1.69425	8.87339e-09	4.42203e-08	26.3823	24.6615	24.3738	79.8109	82.9907
KP1_RS29300		hypothetical protein	CDS	3.90442	9.00633e-09	4.48041e-08	1.46215	0.776271	1.97625	18.952	22.1352
KP1_RS16695		AMP nucleosidase	CDS	-1.56596	9.00912e-09	4.48041e-08	571.384	510.906	510.367	164.188	194.45
KP1_RS21870		DUF1778 domain-containing protein	CDS	2.28251	9.0377e-09	4.48974e-08	8.45507	8.1807	9.88125	38.8421	46.9475
KP1_RS16350	ruvB	Holliday junction branch migration DNA helicase RuvB	CDS	1.52896	9.0465e-09	4.48974e-08	62.4912	70.3421	70.7333	206.908	184.656
KP1_RS24930		trimeric intracellular cation channel family protein	CDS	2.57466	9.10884e-09	4.51604e-08	13.3501	17.3765	10.293	83.1885	80.8359
KP1_RS22410	lsrK	autoinducer-2 kinase	CDS	-2.26475	9.12425e-09	4.51821e-08	66.4962	63.296	75.8386	16.1999	12.2756
KP1_RS18650	cysZ	sulfate transporter CysZ	CDS	1.39698	9.13196e-09	4.51821e-08	90.4628	100.139	98.5655	257.196	250.474
KP1_RS04050	ribF	bifunctional riboflavin kinase/FAD synthetase	CDS	1.33317	9.17741e-09	4.53605e-08	172.534	159.673	176.545	431.579	422.854
KP1_RS04045	rpsT	30S ribosomal protein S20	CDS	3.32219	9.29064e-09	4.58731e-08	47.9968	36.9027	53.1941	388.797	530.331
KP1_RS17165	hisG	ATP phosphoribosyltransferase	CDS	-2.09251	9.37723e-09	4.62533e-08	61.1562	68.073	78.6383	16.2624	16.1933
KP1_RS23040	sspA	stringent starvation protein SspA	CDS	1.38127	9.56995e-09	4.71557e-08	182.006	179.438	160.241	437.959	468.3
KP1_RS19125	sseB	enhanced serine sensitivity protein SseB	CDS	-2.19632	9.60485e-09	4.72364e-08	79.7828	102.169	80.2028	17.3257	20.8293
KP1_RS04325	leuA	2-isopropylmalate synthase	CDS	-1.90663	9.6059e-09	4.72364e-08	94.4679	76.7911	90.9075	22.955	23.637
KP1_RS21645		oxidative stress defense protein	CDS	1.23008	9.6428e-09	4.73695e-08	1677.35	1700.03	1452.63	3726.72	3827.17
KP1_RS03810	rimI	ribosomal protein S18-alanine N-acetyltransferase	CDS	2.2558	9.74389e-09	4.78174e-08	15.2573	15.3463	10.9517	70.5538	62.4226
KP1_RS00155	glnA	glutamate--ammonia ligase	CDS	-2.43302	9.75971e-09	4.78464e-08	900.433	767.493	659.162	127.097	160.235
KP1_RS18115	menE	o-succinylbenzoate--CoA ligase	CDS	-2.22926	9.89466e-09	4.84587e-08	74.252	94.5259	85.0611	20.3906	15.6709
KP1_RS08880	clpA	ATP-dependent Clp protease ATP-binding subunit ClpA	CDS	-1.18622	9.93617e-09	4.86126e-08	2427.24	2223.84	2309.74	1006.52	1032.78
KP1_RS12440		dihydrodipicolinate synthase family protein	CDS	-2.96511	9.98105e-09	4.87828e-08	44.4368	36.9624	31.867	4.0656	5.61542
KP1_RS24325	hmsP	biofilm formation regulator HmsP	CDS	-1.5614	1.00229e-08	4.8938e-08	151.81	164.331	173.251	55.73	54.783
KP1_RS16585		lipoprotein YedD	CDS	1.44224	1.00908e-08	4.92196e-08	56.0704	53.085	56.1585	148.426	151.029
KP1_RS27270		DUF1998 domain-containing protein	CDS	-2.1989	1.01156e-08	4.92903e-08	214.237	153.702	193.343	37.1534	44.3357
KP1_RS19590	smpB	SsrA-binding protein SmpB	CDS	1.67764	1.01476e-08	4.93968e-08	97.8372	77.3285	100.706	283.591	304.408
KP1_RS24390		cellulose synthase subunit BcsC-related outer membrane protein	CDS	-3.37148	1.02351e-08	4.97722e-08	62.5548	89.9877	93.2955	9.06942	6.72545
KP1_RS02685	pepA	leucyl aminopeptidase	CDS	-1.36884	1.03471e-08	5.02663e-08	534.576	577.785	564.137	225.297	207.444
KP1_RS15580	nasR	nitrate regulatory protein NasR	CDS	3.03993	1.05391e-08	5.11474e-08	2.09787	2.92595	3.45844	21.4539	24.747
KP1_RS08295		hypothetical protein	CDS	3.54434	1.06053e-08	5.1417e-08	1.27144	1.19426	0.823438	14.1983	11.9491
KP1_RS12985		LysE family translocator	CDS	2.15351	1.06807e-08	5.17305e-08	13.9858	13.8535	18.3627	63.2983	73.2617
KP1_RS14275		FUSC family protein	CDS	-2.1302	1.09192e-08	5.27841e-08	46.4075	48.1288	45.4538	11.5713	9.72904
KP1_RS28865		YciY family protein	CDS	2.00545	1.09201e-08	5.27841e-08	18.2451	16.6003	22.3152	73.4936	79.073
KP1_RS11960		mechanosensitive ion channel	CDS	-3.22128	1.10167e-08	5.31978e-08	28.0988	35.5293	29.7261	2.50191	4.17892
KP1_RS29020	yrbN	protein YrbN	CDS	2.41406	1.10981e-08	5.35346e-08	6.16648	5.31447	6.91688	30.4607	34.672
KP1_RS20850		cobalt-precorrin-8 methylmutase	CDS	-2.86827	1.11087e-08	5.35346e-08	22.123	27.1695	22.2328	3.00229	3.52596
KP1_RS17430	mdtC	multidrug efflux RND transporter permease subunit MdtC	CDS	-2.59348	1.11305e-08	5.35865e-08	33.8203	45.5014	44.548	7.19299	6.46426
KP1_RS13500		OsmC family protein	CDS	-1.76922	1.16264e-08	5.59179e-08	505.588	398.765	476.688	122.719	147.372
KP1_RS09320		glycogen/starch/alpha-glucan phosphorylase	CDS	-1.71741	1.16682e-08	5.60632e-08	183.85	146.357	172.181	51.4768	50.3429
KP1_RS18435	prmB	50S ribosomal protein L3 N(5)-glutamine methyltransferase	CDS	1.34333	1.16838e-08	5.60822e-08	137.379	123.367	126.562	333.63	321.581
KP1_RS19265	purL	phosphoribosylformylglycinamidine synthase	CDS	-3.0865	1.18264e-08	5.67104e-08	1615.55	2293.94	1638.39	223.733	211.688
KP1_RS07650		amino acid ABC transporter ATP-binding protein	CDS	-1.92349	1.18863e-08	5.69412e-08	74.8242	66.9982	81.0263	20.5782	18.5439
KP1_RS09060	mukF	chromosome partition protein MukF	CDS	1.35272	1.19285e-08	5.70864e-08	103.241	93.7497	99.4713	249.378	255.371
KP1_RS17180	hisB	bifunctional histidinol-phosphatase/imidazoleglycerol-phosphate dehydratase HisB	CDS	-1.71676	1.19558e-08	5.71601e-08	124.982	120.203	110.341	33.2128	38.9162
KP1_RS02070	efp	elongation factor P	CDS	1.36898	1.20775e-08	5.76346e-08	139.477	131.548	125.245	324.498	358.016
KP1_RS12230		helix-turn-helix transcriptional regulator	CDS	3.91868	1.20789e-08	5.76346e-08	1.08072	1.19426	2.05859	17.013	25.7918
KP1_RS10560	astA	arginine N-succinyltransferase	CDS	-2.19331	1.21712e-08	5.79696e-08	71.9634	87.2409	70.8156	18.8894	14.6262
KP1_RS29900		hypothetical protein	CDS	4.14843	1.21731e-08	5.79696e-08	1.08072	0.417992	1.15281	16.0748	14.6915
KP1_RS11445		oxidoreductase	CDS	-1.92072	1.22315e-08	5.819e-08	75.8413	93.69	87.3667	21.2037	24.0288
KP1_RS20590	syd	SecY-interacting protein	CDS	1.48662	1.23331e-08	5.86156e-08	39.0332	40.9035	40.5955	111.648	113.549
KP1_RS09300	tusE	sulfurtransferase TusE	CDS	2.07576	1.23559e-08	5.86662e-08	8.26435	8.53898	8.48141	35.6522	35.4555
KP1_RS10345		glycosyltransferase family 9 protein	CDS	2.05777	1.24265e-08	5.89434e-08	10.4258	9.01669	9.79891	39.8429	41.3321
KP1_RS17505		mannitol dehydrogenase family protein	CDS	2.01099	1.26026e-08	5.97201e-08	12.9687	11.8232	14.8219	51.6019	54.5871
KP1_RS20425		protein-L-isoaspartate(D-aspartate) O-methyltransferase	CDS	-1.73574	1.26818e-08	5.99503e-08	112.522	138.415	118.74	36.5904	37.4144
KP1_RS04430	lpxC	UDP-3-O-acyl-N-acetylglucosamine deacetylase	CDS	1.04846	1.26819e-08	5.99503e-08	2183.12	2088.83	2052.83	4353.32	4367.88
KP1_RS17440	baeS	two-component system sensor histidine kinase BaeS	CDS	-3.00006	1.26885e-08	5.99503e-08	26.1916	35.8279	37.3017	3.62777	4.63599
KP1_RS03695		Rpn family recombination-promoting nuclease/putative transposase	CDS	2.03942	1.27196e-08	6.00383e-08	14.558	15.1671	18.3627	60.0458	71.4334
KP1_RS10015	potD	spermidine/putrescine ABC transporter substrate-binding protein PotD	CDS	-1.84876	1.2766e-08	6.01987e-08	89.3821	77.7465	74.2741	21.7041	22.9841
KP1_RS15510	narJ	nitrate reductase molybdenum cofactor assembly chaperone	CDS	-1.97821	1.28681e-08	6.06207e-08	58.1047	70.4018	62.8283	16.8879	15.4751
KP1_RS22020		AraC family transcriptional regulator	CDS	1.69652	1.30202e-08	6.12775e-08	30.5781	33.7379	27.5028	95.8231	102.906
KP1_RS06935		helix-turn-helix transcriptional regulator	CDS	1.71675	1.30679e-08	6.1442e-08	27.2724	31.7077	33.0199	106.394	95.0704
KP1_RS00935		dienelactone hydrolase family protein	CDS	-1.93284	1.31079e-08	6.15701e-08	151.746	146.715	175.886	46.9108	35.8473
KP1_RS03475		DUF445 domain-containing protein	CDS	-2.52554	1.32093e-08	6.1986e-08	24.2845	22.5119	24.5384	4.12815	4.11362
KP1_RS08445	ybiJ	DUF1471 family protein YbiJ	CDS	2.56907	1.3336e-08	6.252e-08	13.6044	9.37497	14.0808	63.2358	82.8601
KP1_RS20785		energy-coupling factor ABC transporter ATP-binding protein	CDS	-2.74091	1.33626e-08	6.25835e-08	35.1553	53.3239	45.5361	6.69261	6.66015
KP1_RS17830		YkgJ family cysteine cluster protein	CDS	2.45818	1.34164e-08	6.27455e-08	8.32792	5.85189	8.6461	39.9055	43.3563
KP1_RS20550	barA	two-component sensor histidine kinase BarA	CDS	-1.81125	1.34234e-08	6.27455e-08	126.89	106.051	118.904	30.3982	36.4349
KP1_RS08365		endonuclease/exonuclease/phosphatase family protein	CDS	-2.13782	1.34362e-08	6.27455e-08	41.7032	47.8302	42.407	10.508	9.46786
KP1_RS08010	pal	peptidoglycan-associated lipoprotein Pal	CDS	-1.20376	1.35612e-08	6.32662e-08	1803.79	1653.22	1706.82	719.111	775.451
KP1_RS06980	nfsB	oxygen-insensitive NAD(P)H nitroreductase	CDS	-1.4021	1.35739e-08	6.32662e-08	241.573	245.063	228.751	87.817	92.6545
KP1_RS28830		small membrane protein	CDS	2.32464	1.37767e-08	6.4148e-08	7.88292	6.56845	9.05782	36.7781	41.3974
KP1_RS02370		AraC family transcriptional regulator	CDS	-2.11288	1.37897e-08	6.4148e-08	53.1461	53.2641	64.8869	13.8856	12.4715
KP1_RS02545		DgaE family pyridoxal phosphate-dependent ammonia lyase	CDS	-2.99785	1.392e-08	6.46918e-08	34.456	42.5158	27.7499	4.75363	3.98303
KP1_RS13360	pqqC	pyrroloquinoline-quinone synthase PqqC	CDS	-2.63443	1.4178e-08	6.58276e-08	31.4045	41.4409	33.2669	5.12891	6.26838
KP1_RS07325	cstA	pyruvate/proton symporter CstA	CDS	-3.14151	1.4199e-08	6.58616e-08	537.882	515.743	762.339	67.9268	69.2133
KP1_RS12420		sugar transporter	CDS	1.72203	1.42136e-08	6.58659e-08	66.3691	79.9559	57.8877	223.733	225.988
KP1_RS24185		nickel import ATP-binding protein NikD	CDS	-3.05298	1.42853e-08	6.61347e-08	15.2573	17.7945	16.4688	1.81388	2.15475
KP1_RS13560		YmjA family protein	CDS	2.39262	1.4324e-08	6.625e-08	5.53076	4.47849	5.43469	27.1457	26.8365
KP1_RS22460		altronate dehydratase family protein	CDS	-1.88497	1.45361e-08	6.71666e-08	65.5427	56.7872	63.1577	17.2632	16.1933
KP1_RS13305		ABC transporter substrate-binding protein	CDS	-2.8326	1.46724e-08	6.77317e-08	17.4187	19.8845	20.2566	2.56446	2.80771
KP1_RS18340		UbiX family flavin prenyltransferase	CDS	1.57863	1.47202e-08	6.78874e-08	36.7446	41.1424	34.8314	109.646	115.051
KP1_RS22400	lsrA	autoinducer 2 ABC transporter ATP-binding protein LsrA	CDS	-2.67913	1.47493e-08	6.79564e-08	58.359	48.7259	69.8275	7.88101	10.5126
KP1_RS18765	eutR	HTH-type transcriptional regulator EutR	CDS	-2.14038	1.48226e-08	6.82294e-08	54.5447	66.0428	51.6295	13.5729	12.4715
KP1_RS07665		amino acid ABC transporter substrate-binding protein	CDS	-2.01052	1.50161e-08	6.9054e-08	889.308	768.688	1065.94	210.411	240.223
KP1_RS07785		citrate-proton symporter	CDS	2.3101	1.50865e-08	6.93118e-08	5.46719	4.89648	5.43469	25.7071	26.51
KP1_RS04940	lpxD	UDP-3-O-(3-hydroxymyristoyl)glucosamine N-acyltransferase	CDS	-1.26126	1.51596e-08	6.95814e-08	655.999	613.015	633.965	262.513	266.733
KP1_RS05875	dxs	1-deoxy-D-xylulose-5-phosphate synthase	CDS	-1.31512	1.52836e-08	7.00839e-08	377.236	379.417	358.607	151.115	147.699
KP1_RS04405	murC	UDP-N-acetylmuramate--L-alanine ligase	CDS	-1.41487	1.54447e-08	7.07553e-08	367.954	376.074	393.109	152.116	132.158
KP1_RS01185	thiE	thiamine phosphate synthase	CDS	-3.07301	1.5616e-08	7.14723e-08	26.7002	22.273	21.9858	3.37758	2.22005
KP1_RS08345	moaE	molybdopterin synthase catalytic subunit MoaE	CDS	-2.39975	1.56381e-08	7.15054e-08	30.0059	34.4545	34.6667	6.88025	5.61542
KP1_RS06950		SIS domain-containing protein	CDS	-3.38035	1.56863e-08	7.16578e-08	21.8687	18.0334	15.0689	1.87643	1.63239
KP1_RS07895		DUF979 domain-containing protein	CDS	-1.98502	1.57206e-08	7.17468e-08	59.8848	65.3262	54.0175	15.9497	14.2344
KP1_RS24850	coaBC	bifunctional phosphopantothenoylcysteine decarboxylase/phosphopantothenate--cysteine ligase CoaBC	CDS	1.43306	1.57958e-08	7.20219e-08	77.6213	90.4057	87.2844	240.121	219.459
KP1_RS00610		DUF413 domain-containing protein	CDS	1.7562	1.58317e-08	7.21172e-08	20.4702	18.5111	21.4917	65.8002	70.2581
KP1_RS10065	phoP	two-component system response regulator PhoP	CDS	1.29781	1.59443e-08	7.25617e-08	308.07	366.878	343.209	829.195	839.636
KP1_RS28215		ribosome alternative rescue factor ArfA	CDS	3.28505	1.60124e-08	7.28027e-08	1.84359	1.55254	2.96438	19.2647	21.2864
KP1_RS10050		transposase	CDS	2.29626	1.69038e-08	7.67835e-08	5.46719	5.97132	6.75219	28.0839	31.3419
KP1_RS04835	erpA	iron-sulfur cluster insertion protein ErpA	CDS	1.74103	1.7268e-08	7.8364e-08	24.2845	22.6313	26.6794	75.8079	88.0185
KP1_RS09185	rlmKL	bifunctional 23S rRNA (guanine(2069)-N(7))-methyltransferase RlmK/23S rRNA (guanine(2445)-N(2))-methyltransferase RlmL	CDS	1.52501	1.73553e-08	7.8686e-08	160.964	171.317	132.573	463.729	428.666
KP1_RS15310	pheS	phenylalanine--tRNA ligase subunit alpha	CDS	-1.46098	1.73852e-08	7.87403e-08	281.433	284.772	245.137	100.452	96.0498
KP1_RS11650		MFS transporter	CDS	-2.22069	1.73999e-08	7.87403e-08	37.9524	44.9043	38.5369	9.31961	8.03136
KP1_RS23800		Tex family protein	CDS	-1.49441	1.77079e-08	8.00591e-08	300.695	337.26	278.734	111.085	105.844
KP1_RS23105		SLC13 family permease	CDS	-1.8426	1.80378e-08	8.14741e-08	126.572	112.201	95.7658	31.7743	30.4277
KP1_RS10880	pyrF	orotidine-5'-phosphate decarboxylase	CDS	1.63244	1.80961e-08	8.16612e-08	44.7546	53.8016	41.666	143.234	146.98
KP1_RS21050	ptsP	phosphoenolpyruvate--protein phosphotransferase	CDS	-1.28351	1.81397e-08	8.17814e-08	410.547	434.891	438.892	176.197	175.515
KP1_RS10925	fabI	enoyl-ACP reductase FabI	CDS	1.22204	1.8401e-08	8.28819e-08	215.382	210.31	200.836	499.256	475.221
KP1_RS21490	lysS	lysine--tRNA ligase	CDS	-1.34813	1.88752e-08	8.49382e-08	773.352	753.998	658.833	284.967	287.562
KP1_RS19585		type II toxin-antitoxin system RatA family toxin	CDS	1.37635	1.92035e-08	8.63352e-08	84.9957	73.9846	83.7436	210.786	209.207
KP1_RS17860	mepS	bifunctional murein DD-endopeptidase/murein LD-carboxypeptidase	CDS	1.40927	1.93725e-08	8.69544e-08	89.7	85.4495	100.212	232.177	255.175
KP1_RS20835		decarboxylating cobalt-precorrin-6B (C(15))-methyltransferase	CDS	-3.93322	1.93773e-08	8.69544e-08	10.7437	13.6146	11.0341	0.938216	0.58766
KP1_RS21115		glycoside hydrolase family 1 protein	CDS	-1.99189	1.94422e-08	8.71645e-08	46.1532	51.1742	47.0183	12.9474	11.2308
KP1_RS07600	rsfS	ribosome silencing factor	CDS	2.209	1.95523e-08	8.75769e-08	11.1251	15.1074	16.4688	60.6088	70.7151
KP1_RS17680		Yip1 family protein	CDS	-1.49337	1.97625e-08	8.84361e-08	124.092	112.977	122.445	42.4699	42.638
KP1_RS05100		endonuclease/exonuclease/phosphatase family protein	CDS	-1.42695	1.99758e-08	8.93072e-08	265.286	236.166	256.995	98.8254	89.1938
KP1_RS23130	yhcN	peroxide/acid stress response protein YhcN	CDS	1.34184	1.99941e-08	8.93072e-08	77.6213	72.6709	69.9099	187.768	184.46
KP1_RS04210	polB	DNA polymerase II	CDS	1.34741	2.00513e-08	8.94795e-08	66.3691	67.4759	65.2163	176.072	161.672
KP1_RS24905		YicC/YloC family endoribonuclease	CDS	1.21764	2.0313e-08	9.05636e-08	163.698	154.717	159.006	372.347	367.875
KP1_RS07145		ABC transporter permease	CDS	-2.99515	2.04335e-08	9.10167e-08	21.9323	21.1385	18.0333	3.00229	2.08946
KP1_RS02930		ParB/Srx family N-terminal domain-containing protein	CDS	1.90328	2.05112e-08	9.11365e-08	13.7315	12.6592	11.4458	46.8483	47.7311
KP1_RS19375	grcA	autonomous glycyl radical cofactor GrcA	CDS	1.22746	2.05415e-08	9.11365e-08	3304.98	3059.4	2990.81	6553.94	8049.97
KP1_RS18445	sixA	phosphohistidine phosphatase SixA	CDS	1.68872	2.05464e-08	9.11365e-08	170.436	136.206	182.309	483.056	567.288
KP1_RS11615	paaY	phenylacetic acid degradation protein PaaY	CDS	-2.16016	2.05543e-08	9.11365e-08	48.8868	46.1583	43.0658	11.5713	9.01079
KP1_RS09640		DUF1097 domain-containing protein	CDS	1.86962	2.05548e-08	9.11365e-08	14.3037	14.0923	12.5986	52.6026	47.4699
KP1_RS20990	argA	amino-acid N-acetyltransferase	CDS	-1.54989	2.09019e-08	9.25665e-08	123.775	107.424	117.258	38.8421	40.4833
KP1_RS23315	aroE	shikimate dehydrogenase	CDS	-1.83226	2.09157e-08	9.25665e-08	147.741	138.296	134.632	33.4005	45.3804
KP1_RS16990		hypothetical protein	CDS	2.99728	2.12778e-08	9.40827e-08	5.84862	3.70222	3.12906	36.7781	31.4072
KP1_RS02080	ecnB	lipoprotein toxin entericidin B	CDS	-2.16173	2.13009e-08	9.40984e-08	110.107	80.4933	111.493	21.016	23.9635
KP1_RS13890	rihA	pyrimidine-specific ribonucleoside hydrolase RihA	CDS	-1.31424	2.15497e-08	9.50672e-08	216.907	217.356	220.187	87.9421	87.4961
KP1_RS20870	pduF	propanediol diffusion facilitator PduF	CDS	2.28795	2.15596e-08	9.50672e-08	9.47222	7.10587	7.08156	41.5317	35.7167
KP1_RS06915		Exc2 family lipoprotein	CDS	2.02013	2.19766e-08	9.68173e-08	7.94649	8.41956	8.31672	34.5264	32.256
KP1_RS08720	rimK	30S ribosomal protein S6--L-glutamate ligase	CDS	1.60724	2.20873e-08	9.72164e-08	52.7011	59.8923	45.4538	164.688	156.775
KP1_RS17170	hisD	histidinol dehydrogenase	CDS	-3.32725	2.23997e-08	9.85015e-08	46.9797	64.4902	75.921	5.37911	7.05192
KP1_RS19295		YfhL family 4Fe-4S dicluster ferredoxin	CDS	3.01988	2.25103e-08	9.88977e-08	12.3965	6.92673	11.8575	81.8124	85.9943
KP1_RS22880	ispB	octaprenyl diphosphate synthase	CDS	1.3248	2.25497e-08	9.89807e-08	139.032	119.964	123.763	311.363	327.914
KP1_RS11075		hypothetical protein	CDS	3.91623	2.25834e-08	9.90384e-08	0.635719	0.597132	0.411719	8.00611	9.07609
KP1_RS18750		GNAT family acetyltransferase	CDS	1.6052	2.26597e-08	9.92826e-08	24.4752	24.4227	23.2209	69.9284	76.4611
KP1_RS02245	rnr	ribonuclease R	CDS	-1.18762	2.29083e-08	1.00197e-07	1495.85	1635.84	1544.03	720.112	648.385
KP1_RS21400		peptide MFS transporter	CDS	-2.33307	2.29098e-08	1.00197e-07	145.071	135.429	194.331	29.0847	33.6925
KP1_RS00825	cyaA	class I adenylate cyclase	CDS	-1.22241	2.3109e-08	1.00976e-07	1426.81	1337.16	1262.17	549.232	601.111
KP1_RS16485		RpiB/LacA/LacB family sugar-phosphate isomerase	CDS	1.40651	2.36928e-08	1.03391e-07	40.5589	40.1272	41.7483	109.396	106.954
KP1_RS05710	phoR	phosphate regulon sensor histidine kinase PhoR	CDS	1.46448	2.37045e-08	1.03391e-07	36.681	39.9481	35.9842	102.266	105.061
KP1_RS09575		iron uptake transporter permease EfeU	CDS	2.32617	2.37574e-08	1.03528e-07	27.5266	25.0795	39.0309	150.865	154.359
KP1_RS00015	asnA	aspartate--ammonia ligase	CDS	1.61452	2.38398e-08	1.03735e-07	36.7446	41.9186	35.7372	106.456	127.326
KP1_RS02535		DUF4310 family protein	CDS	-3.37612	2.3848e-08	1.03735e-07	17.4823	18.9888	21.4094	2.37681	1.30591
KP1_RS05035	metQ	methionine ABC transporter substrate-binding lipoprotein MetQ	CDS	-1.63741	2.42241e-08	1.05276e-07	119.261	102.05	103.753	32.8376	36.8267
KP1_RS25345		DUF1198 family protein	CDS	1.53995	2.42498e-08	1.05294e-07	29.4974	26.9306	29.9731	83.251	84.166
KP1_RS04960	rnhB	ribonuclease HII	CDS	-1.99691	2.42837e-08	1.05346e-07	67.5134	73.7458	63.6517	19.4523	14.7568
KP1_RS15520		nitrate reductase subunit alpha	CDS	-1.8498	2.43898e-08	1.05629e-07	398.85	369.624	330.528	86.5035	116.814
KP1_RS17835	yeiP	elongation factor P-like protein YeiP	CDS	1.99045	2.43928e-08	1.05629e-07	34.3924	23.7061	28.4086	104.642	124.519
KP1_RS17190	hisA	1-(5-phosphoribosyl)-5-[(5- phosphoribosylamino)methylideneamino]imidazole-4- carboxamide isomerase	CDS	-2.45072	2.44675e-08	1.05858e-07	39.2874	57.5038	45.2891	8.3814	8.9455
KP1_RS18290	folX	dihydroneopterin triphosphate 2'-epimerase	CDS	1.82885	2.45313e-08	1.06039e-07	39.2239	28.6623	39.3603	120.655	133.007
KP1_RS19625		Rrf2 family transcriptional regulator	CDS	1.41809	2.47159e-08	1.06708e-07	82.0078	96.4965	84.2377	220.543	247.731
KP1_RS02130	asd	archaetidylserine decarboxylase	CDS	1.24	2.47304e-08	1.06708e-07	166.304	161.942	149.372	370.032	382.24
KP1_RS22955	rpoN	RNA polymerase factor sigma-54	CDS	-1.29239	2.48251e-08	1.07021e-07	457.781	409.752	443.668	174.758	182.109
KP1_RS02255		isovaleryl-CoA dehydrogenase	CDS	-1.92759	2.48489e-08	1.07028e-07	113.476	129.16	159.912	34.9016	35.5861
KP1_RS04275		sugar efflux transporter	CDS	1.45933	2.54657e-08	1.09587e-07	35.2824	39.351	37.7958	100.952	105.191
KP1_RS01430	plsB	glycerol-3-phosphate 1-O-acyltransferase PlsB	CDS	-1.29516	2.55812e-08	1.09985e-07	571.575	565.185	528.894	239.433	213.06
KP1_RS30470		DUF6527 family protein	CDS	2.89903	2.5727e-08	1.10514e-07	4.00503	2.50795	2.38797	22.267	22.3964
KP1_RS05595		isochorismatase family protein	CDS	1.52401	2.57572e-08	1.10545e-07	33.2481	32.2451	29.0674	89.6935	91.8056
KP1_RS16315		MurR/RpiR family transcriptional regulator	CDS	-1.70831	2.60214e-08	1.1158e-07	86.2671	74.6415	90.8252	25.2693	26.0529
KP1_RS04200	rluA	bifunctional tRNA pseudouridine(32) synthase/23S rRNA pseudouridine(746) synthase RluA	CDS	-3.26762	2.62321e-08	1.12383e-07	17.2916	24.6615	23.715	2.68955	1.82828
KP1_RS04920	cdsA	phosphatidate cytidylyltransferase	CDS	1.23339	2.62758e-08	1.12471e-07	119.96	119.605	128.868	285.53	291.871
KP1_RS12675		molecular chaperone	CDS	4.69056	2.63643e-08	1.12749e-07	0.31786	0.179139	0.329375	6.37987	7.96606
KP1_RS13230		sulfite exporter TauE/SafE family protein	CDS	2.42075	2.64656e-08	1.13083e-07	6.35719	4.95619	4.36422	27.521	28.7954
KP1_RS17770	folE	GTP cyclohydrolase I FolE	CDS	1.29249	2.73389e-08	1.1671e-07	272.088	233.478	279.639	628.605	653.413
KP1_RS00390	fieF	CDF family cation-efflux transporter FieF	CDS	1.3058	2.74835e-08	1.17224e-07	106.356	107.364	103.588	280.589	242.443
KP1_RS15235		pyruvate, water dikinase regulatory protein	CDS	-1.39186	2.76828e-08	1.1797e-07	146.088	135.429	139.655	54.2914	52.6935
KP1_RS18285	yfcG	GSH-dependent disulfide bond oxidoreductase	CDS	-1.76766	2.78935e-08	1.18763e-07	55.689	60.0117	53.2764	16.8253	16.2586
KP1_RS22705		N-acetyltransferase	CDS	1.88127	2.82551e-08	1.20196e-07	92.0521	117.038	132.738	443.526	395.43
KP1_RS19385		tRNA/rRNA methyltransferase	CDS	1.54829	2.84621e-08	1.2097e-07	97.6465	117.516	87.0374	292.849	296.899
KP1_RS15320	rpmI	50S ribosomal protein L35	CDS	1.26575	2.86456e-08	1.21643e-07	679.393	547.988	641.705	1456.3	1539.74
[truncated: 1,445 more rows]

## Sheet: LogFC + sorted
Locustag	Gene	Description	FeatureType	logFC	PValue	FDR	Control1	Control2	Control3	Bac7treat1	Bac7treat3
[truncated: 2,581 more rows]

[truncated: 2 more sheets: Top 20 up and down, LogFC - sorted]
